# Supplementary material for: In silico metabolic modelling links microbiome-derived metabolites to risk factors of Alzheimer’s disease
Source: Gut Microbes Rep. 2024 Dec 23;2(1):2443171. doi: 10.1080/29933935.2024.2443171 (PMC12940225; doi:10.1080/29933935.2024.2443171)
Supplement: Supplementary Tables Hensen et al for resubmission to Gut Microbes Reports.xlsx [file KGMR_A_2443171_SM8896.xlsx]

## Sheet: Index
Overview of supplemental tables.
Table S1: Measured microbial taxa.
Table S2: Mean percentage relative phylum abundances before and after mapping.
Table S3: Mean percentage relative species before and after mapping.
Table S4: List of in silico investigated metabolites.
Table S5: Predicted maximal fluxes in blood in mmol/day/person.
Table S6: List of sex-specific mean flux values (SD).
Table S7: Metabolic groups of essentially identical flux distributions.
Table S8: Regression outcomes on predicted fluxes against age and against global cognition
Table S9: Links between species and their respective ability to produce a given metabolite.
Table S10: Explained variance (R-squared) between species relative abundances and metabolic fluxes for metabolites each species can produce.
Table S11: Regression outcomes on relative species abundances against age and against global cognition
Table S12: Named metabolites in serum metabolomics.
Table S13: Regression outcomes on serum metabolomic concentrations against age and against global cognition
Table S14: Kruskall-Wallis test statistics on the flux predictions against APOE risk groups.
Table S15: Dunns multiple comparison statistics of flux predictions against the pooled APOE genotypes.
Table S16: Kruskall-Wallis test statistics on the relative species abundances against APOE risk groups.
Table S17: Dunns multiple comparison statistics of relative species abundances against the pooled APOE genotypes.
Table S18: Kruskall-Wallis test statistics of serum metabolite concentrations in cholesterol and bile acid metabolism against APOE risk groups.
Table S19: Dunns multiple comparison statistics of serum metabolite concentrations in cholesterol and bile acid metabolism against the pooled APOE genotypes.
Table S20: Wilcoxon statistics on phylum-level sex differences.
Table S21: Wilcoxon statistics on species-level sex differences.
Table S22: Wilcoxon statistics on sex differences for the predicted fluxes
Table S23: Sex-specific and sex stratified regression outcomes on flux predictions against global cognition
Table S24: Sex-specific and sex stratified regression outcomes on relative species abundances against global cognition
Table S25: Sex-specific and sex stratified regression outcomes on serum metabolite concentrations against global cognition
Table S26: Polygenic risk score allelic effect sizes

## Sheet: Table S1
Table S1: Measured microbial taxa.
Phylum	Class	Order	Family	Genus	Species	AGORA2_mapped
Actinobacteriota	Actinobacteria	Bifidobacteriales	Bifidobacteriaceae	Alloscardovia	Alloscardovia omnicolens	mapped
Actinobacteriota	Actinobacteria	Bifidobacteriales	Bifidobacteriaceae	Bifidobacterium	Bifidobacterium angulatum	mapped
Actinobacteriota	Actinobacteria	Bifidobacteriales	Bifidobacteriaceae	Bifidobacterium	Bifidobacterium animalis	mapped
Actinobacteriota	Actinobacteria	Bifidobacteriales	Bifidobacteriaceae	Bifidobacterium	Bifidobacterium bifidum	mapped
Actinobacteriota	Actinobacteria	Bifidobacteriales	Bifidobacteriaceae	Bifidobacterium	Bifidobacterium dentium	mapped
Actinobacteriota	Actinobacteria	Bifidobacteriales	Bifidobacteriaceae	Bifidobacterium	Bifidobacterium longum	mapped
Actinobacteriota	Actinobacteria	Micrococcales	Micrococcaceae	Rothia	Rothia mucilaginosa	mapped
Actinobacteriota	Coriobacteriia	Coriobacteriales	Atopobiaceae	Atopobium	Atopobium parvulum	mapped
Actinobacteriota	Coriobacteriia	Coriobacteriales	Coriobacteriaceae	Collinsella	Collinsella aerofaciens	mapped
Actinobacteriota	Coriobacteriia	Coriobacteriales	Coriobacteriaceae	Collinsella	Collinsella tanakaei	mapped
Actinobacteriota	Coriobacteriia	Coriobacteriales	Eggerthellaceae	Adlercreutzia	Adlercreutzia equolifaciens	mapped
Actinobacteriota	Coriobacteriia	Coriobacteriales	Eggerthellaceae	Eggerthella	Eggerthella lenta	mapped
Actinobacteriota	Coriobacteriia	Coriobacteriales	Eggerthellaceae	Gordonibacter	Gordonibacter pamelaeae	mapped
Actinobacteriota	Coriobacteriia	Coriobacteriales	Eggerthellaceae	Senegalimassilia	Senegalimassilia anaerobia	mapped
Bacteroidota	Bacteroidia	Bacteroidales	Bacteroidaceae	Bacteroides	Bacteroides caccae	mapped
Bacteroidota	Bacteroidia	Bacteroidales	Bacteroidaceae	Bacteroides	Bacteroides clarus	mapped
Bacteroidota	Bacteroidia	Bacteroidales	Bacteroidaceae	Bacteroides	Bacteroides coprocola	mapped
Bacteroidota	Bacteroidia	Bacteroidales	Bacteroidaceae	Bacteroides	Bacteroides coprophilus	mapped
Bacteroidota	Bacteroidia	Bacteroidales	Bacteroidaceae	Bacteroides	Bacteroides eggerthii	mapped
Bacteroidota	Bacteroidia	Bacteroidales	Bacteroidaceae	Bacteroides	Bacteroides faecis	mapped
Bacteroidota	Bacteroidia	Bacteroidales	Bacteroidaceae	Bacteroides	Bacteroides finegoldii	mapped
Bacteroidota	Bacteroidia	Bacteroidales	Bacteroidaceae	Bacteroides	Bacteroides fragilis	mapped
Bacteroidota	Bacteroidia	Bacteroidales	Bacteroidaceae	Bacteroides	Bacteroides intestinalis	mapped
Bacteroidota	Bacteroidia	Bacteroidales	Bacteroidaceae	Bacteroides	Bacteroides massiliensis	mapped
Bacteroidota	Bacteroidia	Bacteroidales	Bacteroidaceae	Bacteroides	Bacteroides nordii	mapped
Bacteroidota	Bacteroidia	Bacteroidales	Bacteroidaceae	Bacteroides	Bacteroides ovatus	mapped
Bacteroidota	Bacteroidia	Bacteroidales	Bacteroidaceae	Bacteroides	Bacteroides plebeius	mapped
Bacteroidota	Bacteroidia	Bacteroidales	Bacteroidaceae	Bacteroides	Bacteroides salyersiae	mapped
Bacteroidota	Bacteroidia	Bacteroidales	Bacteroidaceae	Bacteroides	Bacteroides stercoris	mapped
Bacteroidota	Bacteroidia	Bacteroidales	Bacteroidaceae	Bacteroides	Bacteroides thetaiotaomicron	mapped
Bacteroidota	Bacteroidia	Bacteroidales	Bacteroidaceae	Bacteroides	Bacteroides uniformis	mapped
Bacteroidota	Bacteroidia	Bacteroidales	Bacteroidaceae	Bacteroides	Bacteroides vulgatus	mapped
Bacteroidota	Bacteroidia	Bacteroidales	Barnesiellaceae	Barnesiella	Barnesiella intestinihominis	mapped
Bacteroidota	Bacteroidia	Bacteroidales	Marinifilaceae	Butyricimonas	Butyricimonas virosa	mapped
Bacteroidota	Bacteroidia	Bacteroidales	Marinifilaceae	Odoribacter	Odoribacter splanchnicus	mapped
Bacteroidota	Bacteroidia	Bacteroidales	Prevotellaceae	Paraprevotella	Paraprevotella xylaniphila	mapped
Bacteroidota	Bacteroidia	Bacteroidales	Rikenellaceae	Alistipes	Alistipes finegoldii	mapped
Bacteroidota	Bacteroidia	Bacteroidales	Rikenellaceae	Alistipes	Alistipes ihumii	mapped
Bacteroidota	Bacteroidia	Bacteroidales	Rikenellaceae	Alistipes	Alistipes indistinctus	mapped
Bacteroidota	Bacteroidia	Bacteroidales	Rikenellaceae	Alistipes	Alistipes putredinis	mapped
Bacteroidota	Bacteroidia	Bacteroidales	Rikenellaceae	Alistipes	Alistipes senegalensis	mapped
Bacteroidota	Bacteroidia	Bacteroidales	Rikenellaceae	Alistipes	Alistipes shahii	mapped
Bacteroidota	Bacteroidia	Bacteroidales	Rikenellaceae	Alistipes	Alistipes timonensis	mapped
Bacteroidota	Bacteroidia	Bacteroidales	Rikenellaceae	Rikenella	Rikenella microfusus	mapped
Bacteroidota	Bacteroidia	Bacteroidales	Tannerellaceae	Parabacteroides	Parabacteroides distasonis	mapped
Bacteroidota	Bacteroidia	Bacteroidales	Tannerellaceae	Parabacteroides	Parabacteroides johnsonii	mapped
Bacteroidota	Bacteroidia	Bacteroidales	Tannerellaceae	Parabacteroides	Parabacteroides merdae	mapped
Desulfobacterota	Desulfovibrionia	Desulfovibrionales	Desulfovibrionaceae	Bilophila	Bilophila wadsworthia	mapped
Desulfobacterota	Desulfovibrionia	Desulfovibrionales	Desulfovibrionaceae	Desulfovibrio	Desulfovibrio piger	mapped
Firmicutes	Bacilli	Erysipelotrichales	Erysipelatoclostridiaceae	Catenibacterium	Catenibacterium mitsuokai	mapped
Firmicutes	Bacilli	Erysipelotrichales	Erysipelatoclostridiaceae	Coprobacillus	Coprobacillus cateniformis	mapped
Firmicutes	Bacilli	Erysipelotrichales	Erysipelatoclostridiaceae	Erysipelatoclostridium	Erysipelatoclostridium ramosum	mapped
Firmicutes	Bacilli	Erysipelotrichales	Erysipelotrichaceae	Dielma	Dielma fastidiosa	mapped
Firmicutes	Bacilli	Erysipelotrichales	Erysipelotrichaceae	Faecalicoccus	Faecalicoccus pleomorphus	mapped
Firmicutes	Bacilli	Erysipelotrichales	Erysipelotrichaceae	Holdemanella	Holdemanella biformis	mapped
Firmicutes	Bacilli	Erysipelotrichales	Erysipelotrichaceae	Holdemania	Holdemania filiformis	mapped
Firmicutes	Bacilli	Erysipelotrichales	Erysipelotrichaceae	Holdemania	Holdemania massiliensis	mapped
Firmicutes	Bacilli	Erysipelotrichales	Erysipelotrichaceae	Turicibacter	Turicibacter sanguinis	mapped
Firmicutes	Bacilli	Lactobacillales	Lactobacillaceae	Lactobacillus	Lactobacillus delbrueckii	mapped
Firmicutes	Bacilli	Lactobacillales	Streptococcaceae	Streptococcus	Streptococcus anginosus	mapped
Firmicutes	Bacilli	Lactobacillales	Streptococcaceae	Streptococcus	Streptococcus mutans	mapped
Firmicutes	Bacilli	Lactobacillales	Streptococcaceae	Streptococcus	Streptococcus parasanguinis	mapped
Firmicutes	Bacilli	Lactobacillales	Streptococcaceae	Streptococcus	Streptococcus salivarius	mapped
Firmicutes	Bacilli	Lactobacillales	Streptococcaceae	Streptococcus	Streptococcus sobrinus	mapped
Firmicutes	Clostridia	Christensenellales	Christensenellaceae	Christensenella	Christensenella massiliensis	mapped
Firmicutes	Clostridia	Christensenellales	Christensenellaceae	Christensenella	Christensenella minuta	mapped
Firmicutes	Clostridia	Lachnospirales	Lachnospiraceae	Anaerostipes	Anaerostipes caccae	mapped
Firmicutes	Clostridia	Lachnospirales	Lachnospiraceae	Anaerostipes	Anaerostipes hadrus	mapped
Firmicutes	Clostridia	Lachnospirales	Lachnospiraceae	Blautia	Blautia faecis	mapped
Firmicutes	Clostridia	Lachnospirales	Lachnospiraceae	Blautia	Blautia hydrogenotrophica	mapped
Firmicutes	Clostridia	Lachnospirales	Lachnospiraceae	Blautia	Blautia luti	mapped
Firmicutes	Clostridia	Lachnospirales	Lachnospiraceae	Blautia	Blautia massiliensis	mapped
Firmicutes	Clostridia	Lachnospirales	Lachnospiraceae	Blautia	Blautia obeum	mapped
Firmicutes	Clostridia	Lachnospirales	Lachnospiraceae	Butyrivibrio	Butyrivibrio crossotus	mapped
Firmicutes	Clostridia	Lachnospirales	Lachnospiraceae	Coprococcus	Coprococcus catus	mapped
Firmicutes	Clostridia	Lachnospirales	Lachnospiraceae	Coprococcus	Coprococcus comes	mapped
Firmicutes	Clostridia	Lachnospirales	Lachnospiraceae	Coprococcus	Coprococcus eutactus	mapped
Firmicutes	Clostridia	Lachnospirales	Lachnospiraceae	Dorea	Dorea formicigenerans	mapped
Firmicutes	Clostridia	Lachnospirales	Lachnospiraceae	Dorea	Dorea longicatena	mapped
Firmicutes	Clostridia	Lachnospirales	Lachnospiraceae	Eisenbergiella	Eisenbergiella tayi	mapped
Firmicutes	Clostridia	Lachnospirales	Lachnospiraceae	Fusicatenibacter	Fusicatenibacter saccharivorans	mapped
Firmicutes	Clostridia	Lachnospirales	Lachnospiraceae	Hungatella	Hungatella hathewayi	mapped
Firmicutes	Clostridia	Lachnospirales	Lachnospiraceae	Lachnospira	Lachnospira pectinoschiza	mapped
Firmicutes	Clostridia	Lachnospirales	Lachnospiraceae	Lactonifactor	Lactonifactor longoviformis	mapped
Firmicutes	Clostridia	Lachnospirales	Lachnospiraceae	Roseburia	Roseburia hominis	mapped
Firmicutes	Clostridia	Lachnospirales	Lachnospiraceae	Roseburia	Roseburia intestinalis	mapped
Firmicutes	Clostridia	Lachnospirales	Lachnospiraceae	Roseburia	Roseburia inulinivorans	mapped
Firmicutes	Clostridia	Lachnospirales	Lachnospiraceae	Sellimonas	Sellimonas intestinalis	mapped
Firmicutes	Clostridia	Oscillospirales	Oscillospiraceae	Flavonifractor	Flavonifractor plautii	mapped
Firmicutes	Clostridia	Oscillospirales	Oscillospiraceae	Intestinimonas	Intestinimonas butyriciproducens	mapped
Firmicutes	Clostridia	Oscillospirales	Ruminococcaceae	Anaerotruncus	Anaerotruncus colihominis	mapped
Firmicutes	Clostridia	Oscillospirales	Ruminococcaceae	Faecalibacterium	Faecalibacterium prausnitzii	mapped
Firmicutes	Clostridia	Oscillospirales	Ruminococcaceae	Ruminococcus	Ruminococcus bicirculans	mapped
Firmicutes	Clostridia	Oscillospirales	Ruminococcaceae	Ruminococcus	Ruminococcus bromii	mapped
Firmicutes	Clostridia	Oscillospirales	Ruminococcaceae	Ruminococcus	Ruminococcus callidus	mapped
Firmicutes	Clostridia	Oscillospirales	Ruminococcaceae	Ruminococcus	Ruminococcus chamellensis	mapped
Firmicutes	Clostridia	Peptostreptococcales-Tissierellales	Family XI	Finegoldia	Finegoldia magna	mapped
Firmicutes	Clostridia	Peptostreptococcales-Tissierellales	Peptostreptococcaceae	Intestinibacter	Intestinibacter bartlettii	mapped
Firmicutes	Clostridia	Peptostreptococcales-Tissierellales	Peptostreptococcaceae	Terrisporobacter	Terrisporobacter mayombei	mapped
Firmicutes	Negativicutes	Acidaminococcales	Acidaminococcaceae	Acidaminococcus	Acidaminococcus fermentans	mapped
Firmicutes	Negativicutes	Acidaminococcales	Acidaminococcaceae	Acidaminococcus	Acidaminococcus intestini	mapped
Firmicutes	Negativicutes	Acidaminococcales	Acidaminococcaceae	Phascolarctobacterium	Phascolarctobacterium faecium	mapped
Firmicutes	Negativicutes	Acidaminococcales	Acidaminococcaceae	Phascolarctobacterium	Phascolarctobacterium succinatutens	mapped
Firmicutes	Negativicutes	Veillonellales-Selenomonadales	Selenomonadaceae	Megamonas	Megamonas funiformis	mapped
Firmicutes	Negativicutes	Veillonellales-Selenomonadales	Selenomonadaceae	Mitsuokella	Mitsuokella jalaludinii	mapped
Firmicutes	Negativicutes	Veillonellales-Selenomonadales	Veillonellaceae	Dialister	Dialister invisus	mapped
Firmicutes	Negativicutes	Veillonellales-Selenomonadales	Veillonellaceae	Dialister	Dialister succinatiphilus	mapped
Firmicutes	Negativicutes	Veillonellales-Selenomonadales	Veillonellaceae	Veillonella	Veillonella atypica	mapped
Firmicutes	Negativicutes	Veillonellales-Selenomonadales	Veillonellaceae	Veillonella	Veillonella dispar	mapped
Proteobacteria	Gammaproteobacteria	Burkholderiales	Oxalobacteraceae	Oxalobacter	Oxalobacter formigenes	mapped
Proteobacteria	Gammaproteobacteria	Burkholderiales	Sutterellaceae	Parasutterella	Parasutterella excrementihominis	mapped
Proteobacteria	Gammaproteobacteria	Burkholderiales	Sutterellaceae	Sutterella	Sutterella wadsworthensis	mapped
Proteobacteria	Gammaproteobacteria	Enterobacterales	Pasteurellaceae	Haemophilus	Haemophilus parainfluenzae	mapped
Synergistota	Synergistia	Synergistales	Synergistaceae	Cloacibacillus	Cloacibacillus evryensis	mapped
Verrucomicrobiota	Lentisphaeria	Victivallales	Victivallaceae	Victivallis	Victivallis vadensis	mapped
Verrucomicrobiota	Verrucomicrobiae	Verrucomicrobiales	Akkermansiaceae	Akkermansia	Akkermansia muciniphila	mapped
Euryarchaeota	Methanobacteria	Methanobacteriales	Methanobacteriaceae	Methanobrevibacter		unmapped
Actinobacteriota	Actinobacteria	Actinomycetales	Actinomycetaceae	Actinomyces		unmapped
Actinobacteriota	Actinobacteria	Bifidobacteriales	Bifidobacteriaceae	Bifidobacterium		unmapped
Actinobacteriota	Actinobacteria	Bifidobacteriales	Bifidobacteriaceae			unmapped
Actinobacteriota	Coriobacteriia	Coriobacteriales	Atopobiaceae	Coriobacteriaceae UCG-002		unmapped
Actinobacteriota	Coriobacteriia	Coriobacteriales	Atopobiaceae	Olsenella		unmapped
Actinobacteriota	Coriobacteriia	Coriobacteriales	Atopobiaceae	Olsenella	Olsenella provencensis	unmapped
Actinobacteriota	Coriobacteriia	Coriobacteriales	Coriobacteriaceae	Collinsella	Collinsella bouchesdurhonensis	unmapped
Actinobacteriota	Coriobacteriia	Coriobacteriales	Coriobacteriaceae	Collinsella		unmapped
Actinobacteriota	Coriobacteriia	Coriobacteriales	Coriobacteriales Incertae Sedis			unmapped
Actinobacteriota	Coriobacteriia	Coriobacteriales	Eggerthellaceae	Adlercreutzia		unmapped
Actinobacteriota	Coriobacteriia	Coriobacteriales	Eggerthellaceae	Enterorhabdus		unmapped
Actinobacteriota	Coriobacteriia	Coriobacteriales	Eggerthellaceae	Gordonibacter		unmapped
Actinobacteriota	Coriobacteriia	Coriobacteriales	Eggerthellaceae			unmapped
Actinobacteriota	Coriobacteriia	Coriobacteriales	Eggerthellaceae	Senegalimassilia		unmapped
Actinobacteriota	Coriobacteriia	Coriobacteriales	Eggerthellaceae	Slackia	Slackia isoflavoniconvertens	unmapped
Actinobacteriota	Coriobacteriia	Coriobacteriales				unmapped
Bacteroidota	Bacteroidia	Bacteroidales	Bacteroidaceae	Bacteroides	Bacteroides cutis	unmapped
Bacteroidota	Bacteroidia	Bacteroidales	Bacteroidaceae	Bacteroides		unmapped
Bacteroidota	Bacteroidia	Bacteroidales	Bacteroidaceae	Bacteroides	Bacteroides ndongoniae	unmapped
Bacteroidota	Bacteroidia	Bacteroidales	Bacteroidaceae	Bacteroides	Bacteroides togonis	unmapped
Bacteroidota	Bacteroidia	Bacteroidales	Barnesiellaceae	Barnesiella		unmapped
Bacteroidota	Bacteroidia	Bacteroidales	Barnesiellaceae	Coprobacter		unmapped
Bacteroidota	Bacteroidia	Bacteroidales	Barnesiellaceae	Coprobacter	Coprobacter secundus	unmapped
Bacteroidota	Bacteroidia	Bacteroidales	Barnesiellaceae			unmapped
Bacteroidota	Bacteroidia	Bacteroidales	Marinifilaceae	Butyricimonas		unmapped
Bacteroidota	Bacteroidia	Bacteroidales	Marinifilaceae	Odoribacter		unmapped
Bacteroidota	Bacteroidia	Bacteroidales	Marinifilaceae	Sanguibacteroides	Sanguibacteroides justesenii	unmapped
Bacteroidota	Bacteroidia	Bacteroidales	Muribaculaceae	CAG-873		unmapped
Bacteroidota	Bacteroidia	Bacteroidales	Muribaculaceae			unmapped
Bacteroidota	Bacteroidia	Bacteroidales				unmapped
Bacteroidota	Bacteroidia	Bacteroidales	Prevotellaceae	Alloprevotella		unmapped
Bacteroidota	Bacteroidia	Bacteroidales	Prevotellaceae			unmapped
Bacteroidota	Bacteroidia	Bacteroidales	Prevotellaceae	Paraprevotella		unmapped
Bacteroidota	Bacteroidia	Bacteroidales	Prevotellaceae	Prevotella_7		unmapped
Bacteroidota	Bacteroidia	Bacteroidales	Prevotellaceae	Prevotella_9	Prevotella_9 copri	unmapped
Bacteroidota	Bacteroidia	Bacteroidales	Prevotellaceae	Prevotella_9		unmapped
Bacteroidota	Bacteroidia	Bacteroidales	Prevotellaceae	Prevotella		unmapped
Bacteroidota	Bacteroidia	Bacteroidales	Prevotellaceae	Prevotellaceae NK3B31 group		unmapped
Bacteroidota	Bacteroidia	Bacteroidales	Rikenellaceae	Alistipes	Alistipes inops	unmapped
Bacteroidota	Bacteroidia	Bacteroidales	Rikenellaceae	Alistipes	Alistipes massiliensis	unmapped
Bacteroidota	Bacteroidia	Bacteroidales	Rikenellaceae	Alistipes		unmapped
Bacteroidota	Bacteroidia	Bacteroidales	Rikenellaceae	Alistipes	Alistipes obesi	unmapped
Bacteroidota	Bacteroidia	Bacteroidales	Rikenellaceae	Rikenellaceae RC9 gut group		unmapped
Bacteroidota	Bacteroidia	Bacteroidales	Tannerellaceae			unmapped
Bacteroidota	Bacteroidia	Bacteroidales	Tannerellaceae	Parabacteroides		unmapped
Bacteroidota	Bacteroidia	Flavobacteriales	Flavobacteriaceae			unmapped
Cyanobacteria	Cyanobacteriia	Chloroplast				unmapped
Cyanobacteria	Vampirivibrionia	Gastranaerophilales				unmapped
Desulfobacterota	Desulfovibrionia	Desulfovibrionales	Desulfovibrionaceae	Bilophila		unmapped
Desulfobacterota	Desulfovibrionia	Desulfovibrionales	Desulfovibrionaceae	Desulfovibrio	Desulfovibrio fairfieldensis	unmapped
Desulfobacterota	Desulfovibrionia	Desulfovibrionales	Desulfovibrionaceae	Desulfovibrio		unmapped
Desulfobacterota	Desulfovibrionia	Desulfovibrionales	Desulfovibrionaceae			unmapped
Firmicutes	Bacilli	Acholeplasmatales	Acholeplasmataceae	Anaeroplasma		unmapped
Firmicutes	Bacilli	Bacillales	Bacillaceae			unmapped
Firmicutes	Bacilli	Erysipelotrichales	Erysipelatoclostridiaceae	Catenibacterium		unmapped
Firmicutes	Bacilli	Erysipelotrichales	Erysipelatoclostridiaceae	Erysipelatoclostridium		unmapped
Firmicutes	Bacilli	Erysipelotrichales	Erysipelatoclostridiaceae	Erysipelotrichaceae UCG-003	Erysipelotrichaceae UCG-003 bacterium	unmapped
Firmicutes	Bacilli	Erysipelotrichales	Erysipelatoclostridiaceae	Erysipelotrichaceae UCG-003		unmapped
Firmicutes	Bacilli	Erysipelotrichales	Erysipelotrichaceae	[Clostridium] innocuum group		unmapped
Firmicutes	Bacilli	Erysipelotrichales	Erysipelotrichaceae	Catenisphaera		unmapped
Firmicutes	Bacilli	Erysipelotrichales	Erysipelotrichaceae	Faecalitalea		unmapped
Firmicutes	Bacilli	Erysipelotrichales	Erysipelotrichaceae	Holdemanella		unmapped
Firmicutes	Bacilli	Erysipelotrichales	Erysipelotrichaceae	Holdemania		unmapped
Firmicutes	Bacilli	Erysipelotrichales	Erysipelotrichaceae	Merdibacter		unmapped
Firmicutes	Bacilli	Erysipelotrichales	Erysipelotrichaceae			unmapped
Firmicutes	Bacilli	Erysipelotrichales	Erysipelotrichaceae	Solobacterium		unmapped
Firmicutes	Bacilli	Erysipelotrichales	Erysipelotrichaceae	Turicibacter		unmapped
Firmicutes	Bacilli	Izemoplasmatales				unmapped
Firmicutes	Bacilli	Lactobacillales	Carnobacteriaceae	Granulicatella		unmapped
Firmicutes	Bacilli	Lactobacillales	Enterococcaceae	Enterococcus		unmapped
Firmicutes	Bacilli	Lactobacillales	Lactobacillaceae	HT002		unmapped
Firmicutes	Bacilli	Lactobacillales	Lactobacillaceae	Lacticaseibacillus		unmapped
Firmicutes	Bacilli	Lactobacillales	Lactobacillaceae	Lactiplantibacillus		unmapped
Firmicutes	Bacilli	Lactobacillales	Lactobacillaceae	Lactobacillus		unmapped
Firmicutes	Bacilli	Lactobacillales	Lactobacillaceae	Latilactobacillus		unmapped
Firmicutes	Bacilli	Lactobacillales	Lactobacillaceae	Leuconostoc		unmapped
Firmicutes	Bacilli	Lactobacillales	Lactobacillaceae	Ligilactobacillus		unmapped
Firmicutes	Bacilli	Lactobacillales	Lactobacillaceae	Limosilactobacillus		unmapped
Firmicutes	Bacilli	Lactobacillales	Lactobacillaceae	Pediococcus		unmapped
Firmicutes	Bacilli	Lactobacillales	Lactobacillaceae	Weissella		unmapped
Firmicutes	Bacilli	Lactobacillales	Streptococcaceae	Lactococcus		unmapped
Firmicutes	Bacilli	Lactobacillales	Streptococcaceae	Streptococcus		unmapped
Firmicutes	Bacilli	RF39				unmapped
Firmicutes	Clostridia	Christensenellales	Christensenellaceae	Christensenellaceae R-7 group		unmapped
Firmicutes	Clostridia	Christensenellales	Christensenellaceae			unmapped
Firmicutes	Clostridia	Clostridia UCG-014				unmapped
Firmicutes	Clostridia	Clostridia vadinBB60 group				unmapped
Firmicutes	Clostridia	Clostridiales	Clostridiaceae	Clostridium sensu stricto 1	Clostridium sensu stricto 1 disporicum	unmapped
Firmicutes	Clostridia	Clostridiales	Clostridiaceae	Clostridium sensu stricto 1		unmapped
Firmicutes	Clostridia	Clostridiales	Clostridiaceae	Clostridium sensu stricto 1	Clostridium sensu stricto 1 paraputrificum	unmapped
Firmicutes	Clostridia	Clostridiales	Clostridiaceae	Clostridium sensu stricto 1	Clostridium sensu stricto 1 tertium	unmapped
Firmicutes	Clostridia	Eubacteriales	Anaerofustaceae	Anaerofustis		unmapped
Firmicutes	Clostridia	Eubacteriales	Eubacteriaceae	Eubacterium		unmapped
Firmicutes	Clostridia	Lachnospirales	Defluviitaleaceae	Defluviitaleaceae UCG-011		unmapped
Firmicutes	Clostridia	Lachnospirales	Lachnospiraceae	[Bacteroides] pectinophilus group		unmapped
Firmicutes	Clostridia	Lachnospirales	Lachnospiraceae	[Eubacterium] eligens group		unmapped
Firmicutes	Clostridia	Lachnospirales	Lachnospiraceae	[Eubacterium] fissicatena group		unmapped
Firmicutes	Clostridia	Lachnospirales	Lachnospiraceae	[Eubacterium] hallii group		unmapped
Firmicutes	Clostridia	Lachnospirales	Lachnospiraceae	[Eubacterium] ruminantium group		unmapped
Firmicutes	Clostridia	Lachnospirales	Lachnospiraceae	[Eubacterium] ventriosum group		unmapped
Firmicutes	Clostridia	Lachnospirales	Lachnospiraceae	[Eubacterium] xylanophilum group		unmapped
Firmicutes	Clostridia	Lachnospirales	Lachnospiraceae	[Ruminococcus] gauvreauii group		unmapped
Firmicutes	Clostridia	Lachnospirales	Lachnospiraceae	[Ruminococcus] gnavus group		unmapped
Firmicutes	Clostridia	Lachnospirales	Lachnospiraceae	[Ruminococcus] torques group		unmapped
Firmicutes	Clostridia	Lachnospirales	Lachnospiraceae	Agathobacter		unmapped
Firmicutes	Clostridia	Lachnospirales	Lachnospiraceae	Anaerosporobacter		unmapped
Firmicutes	Clostridia	Lachnospirales	Lachnospiraceae	Anaerostipes		unmapped
Firmicutes	Clostridia	Lachnospirales	Lachnospiraceae	Blautia	Blautia glucerasea	unmapped
Firmicutes	Clostridia	Lachnospirales	Lachnospiraceae	Blautia		unmapped
Firmicutes	Clostridia	Lachnospirales	Lachnospiraceae	Blautia	Blautia stercoris	unmapped
Firmicutes	Clostridia	Lachnospirales	Lachnospiraceae	CAG-56		unmapped
Firmicutes	Clostridia	Lachnospirales	Lachnospiraceae	Catenibacillus		unmapped
Firmicutes	Clostridia	Lachnospirales	Lachnospiraceae	Catenibacillus	Catenibacillus scindens	unmapped
Firmicutes	Clostridia	Lachnospirales	Lachnospiraceae	CHKCI001		unmapped
Firmicutes	Clostridia	Lachnospirales	Lachnospiraceae	Coprococcus		unmapped
Firmicutes	Clostridia	Lachnospirales	Lachnospiraceae	Dorea		unmapped
Firmicutes	Clostridia	Lachnospirales	Lachnospiraceae	Eisenbergiella	Eisenbergiella massiliensis	unmapped
Firmicutes	Clostridia	Lachnospirales	Lachnospiraceae	Eisenbergiella		unmapped
Firmicutes	Clostridia	Lachnospirales	Lachnospiraceae	Epulopiscium		unmapped
Firmicutes	Clostridia	Lachnospirales	Lachnospiraceae	FD2005		unmapped
Firmicutes	Clostridia	Lachnospirales	Lachnospiraceae	Frisingicoccus		unmapped
Firmicutes	Clostridia	Lachnospirales	Lachnospiraceae	Fusicatenibacter		unmapped
Firmicutes	Clostridia	Lachnospirales	Lachnospiraceae	GCA-900066575		unmapped
Firmicutes	Clostridia	Lachnospirales	Lachnospiraceae	GCA-900066755		unmapped
Firmicutes	Clostridia	Lachnospirales	Lachnospiraceae	Howardella		unmapped
Firmicutes	Clostridia	Lachnospirales	Lachnospiraceae	Lachnoclostridium	Lachnoclostridium edouardi	unmapped
Firmicutes	Clostridia	Lachnospirales	Lachnospiraceae	Lachnoclostridium		unmapped
Firmicutes	Clostridia	Lachnospirales	Lachnospiraceae	Lachnoclostridium	Lachnoclostridium urinimassiliense	unmapped
Firmicutes	Clostridia	Lachnospirales	Lachnospiraceae	Lachnospira		unmapped
Firmicutes	Clostridia	Lachnospirales	Lachnospiraceae	Lachnospiraceae AC2044 group		unmapped
Firmicutes	Clostridia	Lachnospirales	Lachnospiraceae	Lachnospiraceae FCS020 group	Lachnospiraceae FCS020 group bacterium	unmapped
Firmicutes	Clostridia	Lachnospirales	Lachnospiraceae	Lachnospiraceae FCS020 group		unmapped
Firmicutes	Clostridia	Lachnospirales	Lachnospiraceae	Lachnospiraceae ND3007 group		unmapped
Firmicutes	Clostridia	Lachnospirales	Lachnospiraceae	Lachnospiraceae NK4A136 group	Lachnospiraceae NK4A136 group bacterium	unmapped
Firmicutes	Clostridia	Lachnospirales	Lachnospiraceae	Lachnospiraceae NK4A136 group		unmapped
Firmicutes	Clostridia	Lachnospirales	Lachnospiraceae	Lachnospiraceae NK4B4 group		unmapped
Firmicutes	Clostridia	Lachnospirales	Lachnospiraceae	Lachnospiraceae UCG-001		unmapped
Firmicutes	Clostridia	Lachnospirales	Lachnospiraceae	Lachnospiraceae UCG-003		unmapped
Firmicutes	Clostridia	Lachnospirales	Lachnospiraceae	Lachnospiraceae UCG-004		unmapped
Firmicutes	Clostridia	Lachnospirales	Lachnospiraceae	Lachnospiraceae UCG-007		unmapped
Firmicutes	Clostridia	Lachnospirales	Lachnospiraceae	Lachnospiraceae UCG-009		unmapped
Firmicutes	Clostridia	Lachnospirales	Lachnospiraceae	Lachnospiraceae UCG-010		unmapped
Firmicutes	Clostridia	Lachnospirales	Lachnospiraceae	Marvinbryantia		unmapped
Firmicutes	Clostridia	Lachnospirales	Lachnospiraceae			unmapped
Firmicutes	Clostridia	Lachnospirales	Lachnospiraceae	Oribacterium		unmapped
Firmicutes	Clostridia	Lachnospirales	Lachnospiraceae	Roseburia		unmapped
Firmicutes	Clostridia	Lachnospirales	Lachnospiraceae	Sellimonas		unmapped
Firmicutes	Clostridia	Lachnospirales	Lachnospiraceae	Shuttleworthia		unmapped
Firmicutes	Clostridia	Lachnospirales	Lachnospiraceae	Tuzzerella		unmapped
Firmicutes	Clostridia	Lachnospirales	Lachnospiraceae	Tyzzerella		unmapped
Firmicutes	Clostridia	Lachnospirales	Lachnospiraceae	UC5-1-2E3		unmapped
Firmicutes	Clostridia	Monoglobales	Monoglobaceae	Monoglobus		unmapped
Firmicutes	Clostridia	Monoglobales	Monoglobaceae	Monoglobus	Monoglobus pectinilyticus	unmapped
Firmicutes	Clostridia					unmapped
Firmicutes	Clostridia	Oscillospirales	[Clostridium] methylpentosum group			unmapped
Firmicutes	Clostridia	Oscillospirales	[Eubacterium] coprostanoligenes group			unmapped
Firmicutes	Clostridia	Oscillospirales	Butyricicoccaceae	Butyricicoccus		unmapped
Firmicutes	Clostridia	Oscillospirales	Butyricicoccaceae			unmapped
Firmicutes	Clostridia	Oscillospirales	Butyricicoccaceae	UCG-009		unmapped
Firmicutes	Clostridia	Oscillospirales	Ethanoligenenaceae	Acetanaerobacterium		unmapped
Firmicutes	Clostridia	Oscillospirales	Hungateiclostridiaceae	Ruminiclostridium		unmapped
Firmicutes	Clostridia	Oscillospirales	Hydrogenoanaerobacterium			unmapped
Firmicutes	Clostridia	Oscillospirales				unmapped
Firmicutes	Clostridia	Oscillospirales	Oscillospiraceae	Colidextribacter	Colidextribacter massiliensis	unmapped
Firmicutes	Clostridia	Oscillospirales	Oscillospiraceae	Colidextribacter		unmapped
Firmicutes	Clostridia	Oscillospirales	Oscillospiraceae	Flavonifractor		unmapped
Firmicutes	Clostridia	Oscillospirales	Oscillospiraceae	Intestinimonas	Intestinimonas massiliensis	unmapped
Firmicutes	Clostridia	Oscillospirales	Oscillospiraceae	Intestinimonas		unmapped
Firmicutes	Clostridia	Oscillospirales	Oscillospiraceae			unmapped
Firmicutes	Clostridia	Oscillospirales	Oscillospiraceae	NK4A214 group		unmapped
Firmicutes	Clostridia	Oscillospirales	Oscillospiraceae	Oscillibacter		unmapped
Firmicutes	Clostridia	Oscillospirales	Oscillospiraceae	Oscillospira		unmapped
Firmicutes	Clostridia	Oscillospirales	Oscillospiraceae	Papillibacter		unmapped
Firmicutes	Clostridia	Oscillospirales	Oscillospiraceae	UCG-002		unmapped
Firmicutes	Clostridia	Oscillospirales	Oscillospiraceae	UCG-003		unmapped
Firmicutes	Clostridia	Oscillospirales	Oscillospiraceae	UCG-005		unmapped
Firmicutes	Clostridia	Oscillospirales	Oscillospiraceae	UCG-007		unmapped
Firmicutes	Clostridia	Oscillospirales	Ruminococcaceae	[Eubacterium] siraeum group		unmapped
Firmicutes	Clostridia	Oscillospirales	Ruminococcaceae	Anaerofilum		unmapped
Firmicutes	Clostridia	Oscillospirales	Ruminococcaceae	Anaerotruncus		unmapped
Firmicutes	Clostridia	Oscillospirales	Ruminococcaceae	Anaerotruncus	Anaerotruncus rubiinfantis	unmapped
Firmicutes	Clostridia	Oscillospirales	Ruminococcaceae	CAG-352		unmapped
Firmicutes	Clostridia	Oscillospirales	Ruminococcaceae	Candidatus Soleaferrea		unmapped
Firmicutes	Clostridia	Oscillospirales	Ruminococcaceae	Caproiciproducens		unmapped
Firmicutes	Clostridia	Oscillospirales	Ruminococcaceae	DTU089		unmapped
Firmicutes	Clostridia	Oscillospirales	Ruminococcaceae	Faecalibacterium		unmapped
Firmicutes	Clostridia	Oscillospirales	Ruminococcaceae	Fournierella		unmapped
Firmicutes	Clostridia	Oscillospirales	Ruminococcaceae	Incertae Sedis		unmapped
Firmicutes	Clostridia	Oscillospirales	Ruminococcaceae			unmapped
Firmicutes	Clostridia	Oscillospirales	Ruminococcaceae	Negativibacillus	Negativibacillus massiliensis	unmapped
Firmicutes	Clostridia	Oscillospirales	Ruminococcaceae	Negativibacillus		unmapped
Firmicutes	Clostridia	Oscillospirales	Ruminococcaceae	Paludicola		unmapped
Firmicutes	Clostridia	Oscillospirales	Ruminococcaceae	Phocea	Phocea massiliensis	unmapped
Firmicutes	Clostridia	Oscillospirales	Ruminococcaceae	Pygmaiobacter		unmapped
Firmicutes	Clostridia	Oscillospirales	Ruminococcaceae	Ruminococcus		unmapped
Firmicutes	Clostridia	Oscillospirales	Ruminococcaceae	Subdoligranulum		unmapped
Firmicutes	Clostridia	Oscillospirales	Ruminococcaceae	UBA1819		unmapped
Firmicutes	Clostridia	Oscillospirales	UCG-010			unmapped
Firmicutes	Clostridia	Oscillospirales	UCG-011			unmapped
Firmicutes	Clostridia	Peptococcales	Peptococcaceae			unmapped
Firmicutes	Clostridia	Peptococcales	Peptococcaceae	Peptococcus		unmapped
Firmicutes	Clostridia	Peptostreptococcales-Tissierellales	Anaerovoracaceae	[Eubacterium] brachy group		unmapped
Firmicutes	Clostridia	Peptostreptococcales-Tissierellales	Anaerovoracaceae	[Eubacterium] nodatum group		unmapped
Firmicutes	Clostridia	Peptostreptococcales-Tissierellales	Anaerovoracaceae	Family XIII AD3011 group		unmapped
Firmicutes	Clostridia	Peptostreptococcales-Tissierellales	Anaerovoracaceae	Family XIII UCG-001		unmapped
Firmicutes	Clostridia	Peptostreptococcales-Tissierellales	Anaerovoracaceae	Mogibacterium		unmapped
Firmicutes	Clostridia	Peptostreptococcales-Tissierellales	Family XI	Fenollaria		unmapped
Firmicutes	Clostridia	Peptostreptococcales-Tissierellales				unmapped
Firmicutes	Clostridia	Peptostreptococcales-Tissierellales	Peptostreptococcaceae	Romboutsia		unmapped
Firmicutes	Clostridia	Peptostreptococcales-Tissierellales	Peptostreptococcaceae	Romboutsia	Romboutsia sedimentorum	unmapped
Firmicutes	Clostridia	Peptostreptococcales-Tissierellales	Peptostreptococcaceae	Terrisporobacter		unmapped
Firmicutes	Incertae Sedis	DTU014				unmapped
Firmicutes	Negativicutes	Acidaminococcales	Acidaminococcaceae	Acidaminococcus		unmapped
Firmicutes	Negativicutes	Acidaminococcales	Acidaminococcaceae	Phascolarctobacterium		unmapped
Firmicutes	Negativicutes	Acidaminococcales	Acidaminococcaceae	Succiniclasticum		unmapped
Firmicutes	Negativicutes	Veillonellales-Selenomonadales	Selenomonadaceae	Mitsuokella		unmapped
Firmicutes	Negativicutes	Veillonellales-Selenomonadales	Veillonellaceae	Allisonella	Allisonella histaminiformans	unmapped
Firmicutes	Negativicutes	Veillonellales-Selenomonadales	Veillonellaceae	Allisonella		unmapped
Firmicutes	Negativicutes	Veillonellales-Selenomonadales	Veillonellaceae	Dialister		unmapped
Firmicutes	Negativicutes	Veillonellales-Selenomonadales	Veillonellaceae	Megasphaera		unmapped
Firmicutes	Negativicutes	Veillonellales-Selenomonadales	Veillonellaceae	Veillonella		unmapped
Patescibacteria	Saccharimonadia	Saccharimonadales	Saccharimonadaceae			unmapped
Patescibacteria	Saccharimonadia	Saccharimonadales	Saccharimonadaceae	TM7x		unmapped
Proteobacteria	Alphaproteobacteria	Rhodospirillales				unmapped
Proteobacteria	Gammaproteobacteria	Burkholderiales	Oxalobacteraceae	Oxalobacter		unmapped
Proteobacteria	Gammaproteobacteria	Burkholderiales	Sutterellaceae	Parasutterella		unmapped
Proteobacteria	Gammaproteobacteria	Burkholderiales	Sutterellaceae	Parasutterella	Parasutterella secunda	unmapped
Proteobacteria	Gammaproteobacteria	Burkholderiales	Sutterellaceae	Sutterella		unmapped
Proteobacteria	Gammaproteobacteria	Enterobacterales	Enterobacteriaceae	Citrobacter		unmapped
Proteobacteria	Gammaproteobacteria	Enterobacterales	Enterobacteriaceae	Enterobacter		unmapped
Proteobacteria	Gammaproteobacteria	Enterobacterales	Enterobacteriaceae	Escherichia-Shigella		unmapped
Proteobacteria	Gammaproteobacteria	Enterobacterales	Enterobacteriaceae	Klebsiella		unmapped
Proteobacteria	Gammaproteobacteria	Enterobacterales	Hafniaceae	Hafnia-Obesumbacterium		unmapped
Proteobacteria	Gammaproteobacteria	Enterobacterales	Pasteurellaceae	Haemophilus		unmapped
Proteobacteria	Gammaproteobacteria	Enterobacterales	Succinivibrionaceae	Succinivibrio		unmapped
Proteobacteria	Gammaproteobacteria	Pseudomonadales	Pseudomonadaceae	Pseudomonas		unmapped
Synergistota	Synergistia	Synergistales	Synergistaceae	Cloacibacillus	Cloacibacillus porcorum	unmapped
Verrucomicrobiota	Lentisphaeria	Victivallales	vadinBE97			unmapped
Verrucomicrobiota	Lentisphaeria	Victivallales	Victivallaceae			unmapped
Verrucomicrobiota	Lentisphaeria	Victivallales	Victivallaceae	Victivallis		unmapped
Verrucomicrobiota	Verrucomicrobiae	Opitutales	Puniceicoccaceae			unmapped
Verrucomicrobiota	Verrucomicrobiae	Verrucomicrobiales	Akkermansiaceae	Akkermansia		unmapped

## Sheet: Table S2
Table S2: Mean percentage relative phylum abundances before and after mapping.
Species	R.A all taxa: Mean (SD)	R.A mapped and unmapped species reads: Mean (SD)	R.A mapped species reads: Mean (SD)
Faecalibacterium prausnitzii	5.294 (4.513)	15.33 (11.55)	16.33 (12.3)
Ruminococcus bromii	2.615 (2.623)	7.893 (7.682)	8.305 (7.962)
Butyrivibrio crossotus	2.672 (4.4)	7.75 (10.52)	8.219 (10.95)
Blautia massiliensis	2.58 (2.453)	7.737 (6.795)	8.168 (7.065)
Fusicatenibacter saccharivorans	2.364 (2.091)	7.045 (5.946)	7.437 (6.183)
Bacteroides vulgatus	2.501 (4.076)	6.553 (8.578)	6.944 (8.938)
Anaerostipes hadrus	1.993 (1.977)	5.993 (6.101)	6.389 (6.715)
Dialister invisus	1.872 (2.348)	5.405 (5.873)	5.712 (6.236)
Dorea longicatena	1.7 (1.435)	5.266 (4.499)	5.577 (4.702)
Bifidobacterium angulatum	1.529 (2.664)	4.595 (6.643)	5.057 (7.566)
Blautia obeum	1.517 (1.643)	4.625 (4.724)	4.905 (4.992)
Blautia faecis	1.479 (1.61)	4.539 (4.758)	4.795 (4.984)
Coprococcus eutactus	1.476 (1.611)	4.405 (4.558)	4.686 (4.892)
Bacteroides plebeius	1.709 (4.227)	4.337 (7.222)	4.615 (7.508)
Bacteroides uniformis	1.506 (2.422)	4.161 (5.838)	4.398 (6.132)
Bacteroides coprocola	1.485 (2.281)	3.985 (5.544)	4.226 (5.84)
Intestinibacter bartlettii	1.288 (1.784)	3.979 (5.2)	4.19 (5.477)
Coprococcus comes	1.216 (1.038)	3.734 (3.116)	3.966 (3.315)
Bifidobacterium longum	1.152 (1.54)	3.393 (4.114)	3.559 (4.278)
Phascolarctobacterium faecium	1.082 (2.055)	3.081 (5.098)	3.225 (5.254)
Catenibacterium mitsuokai	0.8218 (0.8384)	3.017 (3.262)	3.181 (3.376)
Ruminococcus bicirculans	1.011 (1.361)	2.908 (3.686)	3.082 (3.894)
Bacteroides massiliensis	0.9978 (1.454)	2.807 (3.412)	2.994 (3.635)
Megamonas funiformis	1.09 (2.139)	2.628 (4.195)	2.836 (4.442)
Dialister succinatiphilus	0.7023 (0.9726)	2.579 (3.878)	2.796 (4.262)
Ruminococcus chamellensis	0.7846 (1.22)	2.523 (3.836)	2.666 (3.973)
Roseburia inulinivorans	0.7798 (0.9878)	2.326 (2.908)	2.501 (3.202)
Roseburia intestinalis	0.7998 (1.015)	2.264 (2.795)	2.41 (3.004)
Paraprevotella xylaniphila	0.6374 (0.5847)	2.144 (1.894)	2.405 (2.207)
Bacteroides coprophilus	0.6493 (1.085)	2.098 (3.18)	2.315 (3.575)
Holdemanella biformis	0.7147 (0.62)	2.141 (1.725)	2.29 (1.835)
Bacteroides stercoris	0.901 (2.689)	2.157 (4.551)	2.268 (4.688)
Phascolarctobacterium succinatutens	0.6081 (0.7874)	2.105 (2.767)	2.262 (2.998)
Akkermansia muciniphila	0.7117 (2.334)	2.091 (5.216)	2.2 (5.382)
Lactobacillus delbrueckii	0.661 (1.066)	2.081 (3.335)	2.181 (3.492)
Bacteroides intestinalis	0.6096 (1.182)	1.925 (4.021)	2.037 (4.385)
Streptococcus salivarius	0.562 (0.7705)	1.849 (2.62)	1.978 (2.799)
Bacteroides caccae	0.5644 (1.006)	1.713 (3.01)	1.822 (3.254)
Dorea formicigenerans	0.5431 (0.4779)	1.701 (1.573)	1.806 (1.651)
Alistipes putredinis	0.5574 (0.6918)	1.629 (1.946)	1.739 (2.085)
Bacteroides eggerthii	0.5925 (0.9684)	1.62 (2.459)	1.702 (2.564)
Lachnospira pectinoschiza	0.5302 (0.6345)	1.569 (1.744)	1.676 (1.855)
Roseburia hominis	0.4503 (0.4601)	1.446 (1.539)	1.549 (1.689)
Turicibacter sanguinis	0.431 (0.815)	1.444 (2.933)	1.528 (3.149)
Acidaminococcus fermentans	0.415 (0.5135)	1.414 (1.745)	1.525 (1.841)
Coprococcus catus	0.4509 (0.3434)	1.442 (1.213)	1.521 (1.258)
Bacteroides fragilis	0.534 (1.257)	1.409 (2.372)	1.5 (2.496)
Haemophilus parainfluenzae	0.4719 (1.24)	1.409 (3.473)	1.488 (3.614)
Streptococcus sobrinus	0.5337 (2.297)	1.443 (5.907)	1.466 (5.961)
Parabacteroides merdae	0.4517 (0.5744)	1.292 (1.556)	1.377 (1.639)
Acidaminococcus intestini	0.4051 (0.9106)	1.302 (2.981)	1.371 (3.076)
Bifidobacterium bifidum	0.3929 (0.4685)	1.29 (2.049)	1.358 (2.145)
Ruminococcus callidus	0.3971 (0.4734)	1.216 (1.373)	1.274 (1.428)
Collinsella aerofaciens	0.3778 (0.3913)	1.17 (1.221)	1.238 (1.289)
Bacteroides thetaiotaomicron	0.3999 (0.6997)	1.116 (1.644)	1.187 (1.735)
Mitsuokella jalaludinii	0.3401 (0.3587)	1.108 (1.05)	1.182 (1.133)
Blautia luti	0.3483 (0.2932)	1.093 (0.8705)	1.168 (0.9633)
Erysipelatoclostridium ramosum	0.2162 (0.5057)	0.9607 (3.154)	1.089 (3.84)
Bacteroides faecis	0.3309 (0.2274)	0.956 (0.5992)	1.035 (0.6565)
Barnesiella intestinihominis	0.3112 (0.3737)	0.959 (1.269)	1.006 (1.341)
Desulfovibrio piger	0.2637 (0.1858)	0.9067 (0.7222)	0.9547 (0.7494)
Bifidobacterium animalis	0.3001 (0.4725)	0.8992 (1.305)	0.9498 (1.38)
Bacteroides finegoldii	0.3059 (0.4947)	0.8913 (1.309)	0.9412 (1.342)
Parabacteroides johnsonii	0.2806 (0.2652)	0.8538 (0.8273)	0.9231 (0.875)
Sutterella wadsworthensis	0.3121 (0.5136)	0.8588 (1.269)	0.9161 (1.338)
Bacteroides ovatus	0.3316 (0.8291)	0.8641 (1.898)	0.9093 (1.945)
Parabacteroides distasonis	0.2787 (0.4122)	0.839 (1.265)	0.8975 (1.379)
Bacteroides clarus	0.3094 (0.5352)	0.834 (1.217)	0.8895 (1.275)
Terrisporobacter mayombei	0.275 (0.297)	0.8218 (0.7714)	0.8799 (0.8355)
Eggerthella lenta	0.2821 (0.7748)	0.8275 (1.663)	0.872 (1.724)
Bifidobacterium dentium	0.2318 (0.3711)	0.7893 (1.378)	0.8449 (1.475)
Bacteroides salyersiae	0.2935 (0.4743)	0.7992 (1.185)	0.8427 (1.219)
Streptococcus parasanguinis	0.1823 (0.2083)	0.7606 (1.338)	0.8274 (1.479)
Eisenbergiella tayi	0.2292 (0.4781)	0.7825 (1.738)	0.8187 (1.834)
Blautia hydrogenotrophica	0.1912 (0.4334)	0.7523 (1.793)	0.8081 (1.931)
Sellimonas intestinalis	0.218 (0.259)	0.6967 (1.114)	0.7398 (1.192)
Hungatella hathewayi	0.2478 (0.87)	0.6958 (1.521)	0.7263 (1.542)
Alistipes finegoldii	0.2387 (0.4821)	0.6741 (1.281)	0.7182 (1.363)
Alistipes shahii	0.2 (0.2416)	0.6238 (0.7785)	0.662 (0.8244)
Veillonella dispar	0.1832 (0.339)	0.6191 (1.473)	0.6549 (1.575)
Streptococcus mutans	0.1929 (0.5685)	0.6001 (1.557)	0.6336 (1.601)
Rikenella microfusus	0.1885 (0.2984)	0.5504 (0.7409)	0.6141 (0.8637)
Senegalimassilia anaerobia	0.1941 (0.2022)	0.5742 (0.5343)	0.6138 (0.577)
Parasutterella excrementihominis	0.1662 (0.3225)	0.4865 (0.8504)	0.5735 (1.35)
Streptococcus anginosus	0.1637 (0.1442)	0.5344 (0.3953)	0.5706 (0.4122)
Odoribacter splanchnicus	0.1717 (0.2207)	0.5164 (0.6841)	0.5536 (0.7498)
Cloacibacillus evryensis	0.1118 (0.3001)	0.5388 (1.635)	0.5534 (1.671)
Collinsella tanakaei	0.1476 (0.1177)	0.4593 (0.4084)	0.5021 (0.4351)
Adlercreutzia equolifaciens	0.1461 (0.1525)	0.4327 (0.4626)	0.4679 (0.5169)
Flavonifractor plautii	0.1509 (0.2099)	0.439 (0.8604)	0.4616 (0.8752)
Bacteroides nordii	0.1393 (0.2522)	0.4177 (0.7562)	0.4393 (0.7993)
Alistipes timonensis	0.1345 (0.1183)	0.3496 (0.2957)	0.3682 (0.313)
Coprobacillus cateniformis	0.1132 (0.1833)	0.3289 (0.4706)	0.3443 (0.4956)
Butyricimonas virosa	0.09657 (0.1041)	0.313 (0.3401)	0.3333 (0.3601)
Anaerostipes caccae	0.07659 (0.08544)	0.3103 (0.4509)	0.3239 (0.4707)
Alistipes senegalensis	0.09518 (0.08221)	0.3029 (0.2907)	0.3196 (0.301)
Alistipes indistinctus	0.08927 (0.1758)	0.2944 (0.6081)	0.3185 (0.6947)
Veillonella atypica	0.09427 (0.08062)	0.2578 (0.1793)	0.2738 (0.1909)
Alloscardovia omnicolens	0.06273 (0.07255)	0.2555 (0.4298)	0.2719 (0.4535)
Alistipes ihumii	0.07363 (0.09403)	0.2417 (0.3741)	0.2565 (0.3894)
Bilophila wadsworthia	0.07323 (0.09753)	0.2327 (0.3364)	0.2504 (0.3596)
Lactonifactor longoviformis	0.07636 (0.101)	0.2199 (0.2555)	0.2297 (0.2634)
Intestinimonas butyriciproducens	0.06423 (0.0542)	0.21 (0.2064)	0.2233 (0.2209)
Rothia mucilaginosa	0.05252 (0.03934)	0.194 (0.202)	0.2083 (0.2346)
Gordonibacter pamelaeae	0.05316 (0.04741)	0.1714 (0.1828)	0.1791 (0.1925)
Oxalobacter formigenes	0.0505 (0.03902)	0.1652 (0.1491)	0.179 (0.1749)
Anaerotruncus colihominis	0.04886 (0.1011)	0.1708 (0.5275)	0.1779 (0.5317)
Faecalicoccus pleomorphus	0.03716 (0.02203)	0.1237 (0.0659)	0.1315 (0.07153)
Holdemania massiliensis	0.04221 (0.05976)	0.1162 (0.1382)	0.1295 (0.1806)
Dielma fastidiosa	0.05216 (0.05728)	0.1213 (0.1386)	0.1249 (0.139)
Finegoldia magna	0.03253 (0.03204)	0.1149 (0.1211)	0.1208 (0.1308)
Holdemania filiformis	0.03051 (0.03696)	0.09335 (0.09849)	0.1015 (0.1118)
Christensenella minuta	0.02955 (0.02503)	0.09114 (0.07868)	0.09706 (0.08208)
Victivallis vadensis	0.0253 (0.01781)	0.086 (0.08072)	0.09135 (0.08566)
Atopobium parvulum	0.02212 (0.0197)	0.07574 (0.08121)	0.08347 (0.09128)
Christensenella massiliensis	0.02343 (0.02069)	0.07621 (0.07165)	0.0801 (0.07506)
Alistipes inops	0.3092 (0.4166)	0.9051 (1.177)	NaN (NA)
Alistipes massiliensis	0.1975 (0.5183)	0.528 (1.22)	NaN (NA)
Alistipes obesi	0.1476 (0.2028)	0.4482 (0.6608)	NaN (NA)
Allisonella histaminiformans	0.07385 (0.05456)	0.2334 (0.1838)	NaN (NA)
Anaerotruncus rubiinfantis	0.02282 (0.01181)	0.07656 (0.04956)	NaN (NA)
Bacteroides cutis	0.2416 (0.3961)	0.7984 (1.26)	NaN (NA)
Bacteroides ndongoniae	2.175 (2.885)	5.883 (6.206)	NaN (NA)
Bacteroides togonis	0.8164 (0.9912)	2.899 (3.367)	NaN (NA)
Blautia glucerasea	0.4915 (0.5152)	2.05 (3.644)	NaN (NA)
Blautia stercoris	0.9388 (0.9324)	2.743 (2.713)	NaN (NA)
Catenibacillus scindens	0.04485 (0.02961)	0.141 (0.08915)	NaN (NA)
Cloacibacillus porcorum	0.09217 (0.06481)	0.356 (0.2883)	NaN (NA)
Clostridium sensu stricto 1 disporicum	0.272 (0.3716)	0.9227 (1.133)	NaN (NA)
Clostridium sensu stricto 1 paraputrificum	0.195 (0.2559)	0.6341 (0.8029)	NaN (NA)
Clostridium sensu stricto 1 tertium	0.3775 (0.6188)	1.251 (1.805)	NaN (NA)
Colidextribacter massiliensis	0.08184 (0.06015)	0.2636 (0.1986)	NaN (NA)
Collinsella bouchesdurhonensis	0.1091 (0.1151)	0.3311 (0.337)	NaN (NA)
Coprobacter secundus	0.0527 (0.08717)	0.1543 (0.2155)	NaN (NA)
Desulfovibrio fairfieldensis	0.0939 (0.08904)	0.3716 (0.3576)	NaN (NA)
Eisenbergiella massiliensis	0.1981 (0.2833)	0.6263 (0.7932)	NaN (NA)
Erysipelotrichaceae UCG-003 bacterium	0.6321 (0.9485)	1.872 (2.842)	NaN (NA)
Intestinimonas massiliensis	0.1077 (0.0709)	0.4657 (0.3336)	NaN (NA)
Lachnoclostridium edouardi	0.3933 (0.4644)	1.176 (1.337)	NaN (NA)
Lachnoclostridium urinimassiliense	0.1331 (0.1005)	0.3406 (0.2471)	NaN (NA)
Lachnospiraceae FCS020 group bacterium	0.09557 (0.08176)	0.2919 (0.2511)	NaN (NA)
Lachnospiraceae NK4A136 group bacterium	0.6375 (0.76)	1.918 (2.286)	NaN (NA)
Monoglobus pectinilyticus	0.1773 (0.178)	0.5548 (0.6044)	NaN (NA)
Negativibacillus massiliensis	0.1689 (0.2127)	0.4897 (0.6043)	NaN (NA)
Olsenella provencensis	0.1572 (0.155)	0.4901 (0.4909)	NaN (NA)
Parasutterella secunda	0.1178 (0.117)	0.3901 (0.3666)	NaN (NA)
Phocea massiliensis	0.02856 (0.02212)	0.08928 (0.08471)	NaN (NA)
Prevotella_9 copri	2.277 (4.332)	6.52 (9.789)	NaN (NA)
Romboutsia sedimentorum	0.5481 (1.071)	1.6 (2.59)	NaN (NA)
Sanguibacteroides justesenii	0.04119 (0.03838)	0.144 (0.138)	NaN (NA)
Slackia isoflavoniconvertens	0.115 (0.138)	0.3544 (0.412)	NaN (NA)

## Sheet: Table S3
Table S3: Mean percentage relative species before and after mapping.
Phylum	R.A all reads: Mean (SD)	R.A mapped reads: Mean (SD)
Firmicutes	79.62 (14.83)	77.65 (18.32)
Bacteroidota	13.38 (12.86)	18.8 (18.23)
Actinobacteriota	2.622 (3.071)	3.671 (4.832)
Verrucomicrobiota	0.6458 (2.128)	2.127 (5.302)
Proteobacteria	4.441 (8.556)	0.9781 (1.82)
Synergistota	0.1047 (0.205)	0.5534 (1.671)
Desulfobacterota	0.2699 (0.339)	0.3502 (0.5726)
Cyanobacteria	0.2159 (0.8466)	NaN (NA)
Euryarchaeota	0.05385 (0.07774)	NaN (NA)
Patescibacteria	0.03693 (0.04821)	NaN (NA)

## Sheet: Table S4
Table S4: List of in silico investigated metabolites.
Metabolite	VMHID	Classification	Samples	Removed
Spermine	sprm	Polyamines	2	Yes
Sphingomeyelin	sphmyln_hs	Lipid compounds	3	Yes
Phosphatidylcholine	pchol_hs	Lipid compounds	6	Yes
12-Dehydrocholate	12dhchol	Secondary bile acids	86	Yes
Deoxycholate	dchac	Secondary bile acids	112	No
Lithocholate	HC02191	Secondary bile acids	112	No
Ursocholate	uchol	Secondary bile acids	195	No
ursodeoxycholate	HC02194	Secondary bile acids	195	No
Isochenodeoxycholate	icdchol	Secondary bile acids	243	No
Isocholate	isochol	Secondary bile acids	243	No
L-alpha-aminobutyrate	C02356	Neurotransmitters	322	No
3-Dehydrochenodeoxycholate	3dhcdchol	Secondary bile acids	445	No
3-Dehydrocholate	3dhchol	Secondary bile acids	445	No
7-Dehydrochenodeoxycholate	7dhcdchol	Secondary bile acids	738	No
7-Dehydrocholate	7ocholate	Secondary bile acids	748	No
p-Cresol sulfate	pcs	Tryptophan metabolites	783	No
2-hydroxybutyrate	2hb	Short-chain fatty acids	820	No
Taurine	taur	Methionine and cysteine metabolism	1040	No
Isovalerate	isoval	Short-chain fatty acids	1052	No
Isobutyrate	isobut	Short-chain fatty acids	1053	No
L-cysteine	cys_L	Methionine and cysteine metabolism	1059	No
Indole-3-acetate	ind3ac	Tryptophan metabolites	1064	No
Norepinephrine sulphate	nrpphrsf	Neurotransmitters	1064	No
5,10-Methylenetetrahydrofolate	mlthf	Methionine and cysteine metabolism	1065	No
Acetate	ac	Short-chain fatty acids	1065	No
Acetylcholine	ach	Neurotransmitters	1065	No
Aminoadipic acid	L2aadp	Amino acid and energy metabolites	1065	No
Butyrate	but	Short-chain fatty acids	1065	No
Cholesterol	chsterol	Lipid compounds	1065	No
Choline	chol	Neurotransmitters	1065	No
Creatine	creat	Amino acid and energy metabolites	1065	No
D-glucose	glc_D	Amino acid and energy metabolites	1065	No
Dopamine	dopa	Neurotransmitters	1065	No
Formaldehyde	fald	Methionine and cysteine metabolism	1065	No
Formate	for	Short-chain fatty acids	1065	No
GABA	4abut	Neurotransmitters	1065	No
Glycine	gly	Amino acid and energy metabolites	1065	No
Indole	indole	Tryptophan metabolites	1065	No
Indoxyl sulphate	inds	Tryptophan metabolites	1065	No
L-alanine	ala_L	Amino acid and energy metabolites	1065	No
L-arginine	arg_L	Polyamines	1065	No
L-asparagine	asn_L	Amino acid and energy metabolites	1065	No
L-glutamate	glu_L	Neurotransmitters	1065	No
L-glutamine	gln_L	Amino acid and energy metabolites	1065	No
L-histidine	his_L	Amino acid and energy metabolites	1065	No
L-isoleucine	ile_L	Branched-chain amino acids	1065	No
L-kynurenine	Lkynr	Tryptophan metabolites	1065	No
L-lactate	lac_L	Amino acid and energy metabolites	1065	No
L-leucine	leu_L	Branched-chain amino acids	1065	No
L-lysine	lys_L	Amino acid and energy metabolites	1065	No
L-methionine	met_L	Methionine and cysteine metabolism	1065	No
L-phenylalanine	phe_L	Tryptophan metabolites	1065	No
L-proline	pro_L	Amino acid and energy metabolites	1065	No
L-serine	ser_L	Amino acid and energy metabolites	1065	No
L-threonine	thr_L	Amino acid and energy metabolites	1065	No
L-tryptophan	trp_L	Tryptophan metabolites	1065	No
L-tyrosine	tyr_L	Amino acid and energy metabolites	1065	No
L-valine	val_L	Branched-chain amino acids	1065	No
N-acetyl-GABA	4aabutn	Neurotransmitters	1065	No
Norepinephrine	nrpphr	Neurotransmitters	1065	No
Ornithine	orn	Polyamines	1065	No
Propionate	ppa	Short-chain fatty acids	1065	No
Putrescine	ptrc	Polyamines	1065	No
S-Adenosyl-L-methionine	amet	Methionine and cysteine metabolism	1065	No
Sarcosine	sarcs	Amino acid and energy metabolites	1065	No
Serotonin	srtn	Neurotransmitters	1065	No
sn-Glycero-3-phosphocholine	g3pc	Lipid compounds	1065	No

## Sheet: Table S5
Table S5: Predicted maximal fluxes in blood in mmol/day/person.
ID	Sex	12-Dehydrocholate	2-hydroxybutyrate	3-Dehydrochenodeoxycholate	3-Dehydrocholate	5,10-Methylenetetrahydrofolate	7-Dehydrochenodeoxycholate	7-Dehydrocholate	Acetate	Acetylcholine	Aminoadipic acid	Butyrate	Cholesterol	Choline	Creatine	D-glucose	Deoxycholate	Dopamine	Formaldehyde	Formate	GABA	Glycine	Indole	Indole-3-acetate	Indoxyl sulphate	Isobutyrate	Isochenodeoxycholate	Isocholate	Isovalerate	L-alanine	L-alpha-aminobutyrate	L-arginine	L-asparagine	L-cysteine	L-glutamate	L-glutamine	L-histidine	L-isoleucine	L-kynurenine	L-lactate	L-leucine	L-lysine	L-methionine	L-phenylalanine	L-proline	L-serine	L-threonine	L-tryptophan	L-tyrosine
1	Female	24.6094	10182.1	0.609408	0.609408	108.375	5.17997	5.17997	26503.5	1750.42	256.654	195.227	1298.71	1709.46	628.354	7892.29	12.6094	207.063	5596.28	4833.12	1885.06	1887.66	94.1347	94.7175	94.1347	72.4433	0.609408	0.609408	32.1623	1887.66	207.669	471.914	943.828	186.203	1887.66	943.828	175.314	271.751	94.7175	17669	301.631	255.779	187.359	191.945	1887.66	1887.66	146.217	94.8922	207.254
2	Male	25.1809	4966.93	1.10364	1.10364	120.13	4.8974	4.8974	10770.9	1564.16	186.802	98.2333	583.707	1592.7	603.606	2909.28	13.1036	150.137	4879.5	4751.14	1810.82	1813.42	61.0228	87.6378	61.0228	12.8988	1.10364	1.10364	6.36872	1813.42	135.752	453.356	906.712	187.078	1813.42	906.712	85.0358	253.213	87.6378	7008.99	215.08	185.998	638.839	140.027	1813.42	1813.42	107.739	87.8274	150.345
3	Female	24.9893	10130.6	2.81938	2.81938	85.7033	4.34656	4.34656	25402.9	1696.23	197.459	106.432	1254.8	1659.37	629.18	7631.44	12	166.987	5517.37	4672.93	1805.22	1807.82	74.4266	74.5613	74.4266	26.0793	0	0	12.2351	1807.82	162.767	472.534	903.909	185.25	1807.82	903.909	122.256	275.239	74.5613	16935.3	217.233	196.585	149.042	150.612	1807.82	1807.82	94.8237	74.7251	167.201
4	Female	24	10166.3	0	0	125.61	2.59222	2.59222	25675.3	1705.48	265.007	214.652	1267.1	1668.01	627.77	7707.16	12	241.054	5569.24	4829.4	1777.41	1780	97.7353	116.342	97.7353	57.2281	0	0	7.37786	1780	198.423	471.476	890.002	164.399	1780	890.002	124.252	313.142	116.342	17116.9	338.74	264.132	170.098	235.969	1780	1780	130.48	116.523	241.318
5	Female	24	10136.7	0	0	93.3015	4.00708	4.00708	26458.3	1720.46	316.838	216.398	1299.11	1680.6	627.823	7902.2	12	258.967	5580.95	4820.28	1808.5	1811.1	27.2947	61.7181	27.2947	14.1426	0	0	7.0713	1811.1	168.859	471.516	905.548	186.205	1811.1	905.548	180.587	267.206	61.7181	17638.9	343.777	316.767	132.441	251.465	1811.1	1811.1	100.858	61.8989	259.224
6	Male	24.9955	5145.76	0	0	100.009	20.2464	20.2464	11057.1	1591.96	349.53	157.409	596.258	1616.49	604.14	2986.78	12	274.403	4979.03	4877.63	1812.42	1815.02	186.945	224.442	186.945	194.206	0	0	96.135	1815.02	135.752	453.755	907.51	188.811	1815.02	907.51	288.932	343.292	224.442	7251.61	389.363	349.53	695.207	262.204	1815.02	1815.02	230.101	224.668	274.654
7	Male	24.9955	5412.43	0	0	77.0989	13.6528	13.6528	11620.2	1619.68	300.981	256.777	622.503	1635.31	603.692	3133.19	12	274.734	5027.05	4919.34	1811.08	1813.68	32.4122	104.298	32.4122	121.962	0.07606	0.07606	60.5745	1813.68	135.752	453.419	906.839	187.57	1813.68	906.839	283.558	343.608	104.298	7656.68	406.257	300.981	632.517	269.157	1813.68	1813.68	176.644	104.502	274.983
8	Male	24.9955	5345.17	0	0	85.6347	9.2988	9.2988	11524	1604.78	260.857	134.345	614.845	1622.22	603.459	3084.68	12	172.801	4977.32	4838.81	1810.38	1812.98	116.7	125.372	116.7	191.006	0	0	90.1554	1812.98	135.752	453.245	906.489	187.074	1812.98	906.489	198.95	208.125	125.372	7519.84	354.82	260.857	688.896	159.597	1812.98	1812.98	174.211	125.55	173.008
9	Male	25.1809	5355.67	3.15482	3.15482	97.6035	6.7167	6.7167	11615.7	1594.72	240.742	186.136	618.106	1609.52	604.068	3101.8	12	193.546	4967.57	4822.07	1774.26	1776.86	53.1069	87.3765	53.1069	66.1493	0	0	33.0747	1776.86	135.752	453.701	888.429	194.899	1776.86	888.429	175.315	269.874	87.3765	7554.68	312.146	240.742	626.345	179.337	1776.86	1776.86	125.823	87.5724	193.788
10	Female	24	10123.8	0	0	81.2316	0	0	26226.9	1680.61	204.138	158.299	1286.13	1643.38	627.725	7810.91	12	172.183	5502.9	4663.51	1765.64	1768.22	26.9254	50.0992	26.9254	4.04893	0	0	1.93992	1768.22	155.936	471.438	884.109	190.089	1768.22	884.109	153.431	246.678	50.0992	17484.6	230.317	203.264	99.5266	162.649	1768.22	1768.22	87.9248	50.2399	172.348
11	Male	24.9955	5278.8	0	0	110.524	2.58924	2.58924	11438.1	1579.07	214.603	163.208	612.115	1594.2	603.958	3071.1	12	192.96	4982.2	4905.05	1705.82	1708.43	40.7039	92.3551	40.7039	20.8618	0	0	6.44785	1708.43	134.122	453.619	854.214	188.406	1708.43	854.214	125.462	238.659	92.3551	7467.99	243.576	214.603	631.829	179.706	1708.43	1708.43	77.3776	92.5455	193.177
12	Female	24	10192.5	0	0	78.328	15.1692	15.1692	25748.1	1735.45	220.247	79.9675	1269.03	1695.55	627.916	7716.8	12	206.864	5558.66	4737.95	1872.06	1874.68	68.3197	121.971	68.3197	92.2987	0.991832	0.991832	46.1493	1874.68	207.669	471.591	937.34	186.201	1874.68	937.34	192.296	222.087	121.971	17165.4	236.398	220.176	160.184	193.665	1874.68	1874.68	163.263	122.149	207.064
13	Male	25.1809	5092.54	1.74045	1.74045	80.9186	24.2228	25.1809	10960.5	1578.6	318.215	82.3011	591.721	1604.76	604.773	2956.61	12	266.386	4938.63	4812.31	1814.32	1816.92	147.376	173.51	147.376	193.417	0	0	94.6225	1816.92	135.752	454.229	908.459	191.002	1816.92	908.459	250.539	308.966	173.51	7170.63	364.608	317.412	697.399	254.932	1816.92	1816.92	222.7	173.681	266.589
14	Male	25.1809	5078.95	4.27046	4.27046	90.6248	1.48043	1.48043	10934.6	1583.49	304.745	81.1954	592.072	1610.12	604.523	2962.88	12	244.75	4954.09	4845.03	1813.57	1816.17	57.9609	198.451	57.9609	180.043	0	0	88.0277	1816.17	135.752	454.042	908.085	191.686	1816.17	908.085	238.471	321.059	198.451	7176.02	376.613	303.942	698.082	242.204	1816.17	1816.17	288.107	198.667	244.962
15	Female	24	10190.3	0	0	100.95	8.9073	8.9073	26479.2	1737.29	266.467	225.283	1300.33	1696.1	627.911	7907.89	12	239.664	5598.21	4837.06	1841.56	1844.16	50.4011	76.6148	50.4011	27.3434	0.103573	0.103573	13.5794	1844.16	207.669	471.582	922.08	186.927	1844.16	922.08	203.41	319.632	76.6148	17652.8	331.385	265.593	151.509	230.29	1844.16	1844.16	154.428	76.7829	239.897
16	Male	25.1809	4955.33	4.84748	4.84748	115.745	0	0	10690.1	1538.57	163.923	64.029	580.771	1567.49	603.751	2894.14	16.8475	141.403	4877.4	4757.95	1723.87	1726.47	27.413	76.39	27.413	8.27413	4.84748	4.84748	4.03934	1726.47	133.653	453.464	863.235	187.412	1726.47	863.235	93.0091	207.766	76.39	6981.63	187.783	163.923	601.945	124.766	1726.47	1726.47	76.9059	76.5484	141.567
17	Female	24.9893	10180.7	1.1216	1.1216	97.9667	0	0	26468.1	1725.68	258.24	175.049	1299.12	1685.57	628.157	7897.19	12	251.312	5593.94	4853.77	1808.48	1811.09	25.2765	59.9217	25.2765	52.1842	0	0	25.8752	1811.09	207.669	471.768	905.543	186.97	1811.09	905.543	171.029	246.291	59.9217	17645.4	343.467	257.365	156.861	246.124	1811.09	1811.09	144.842	60.0765	251.566
18	Female	24	10192.5	0	0	85.178	24.0174	24	26512.4	1760.39	345.143	194.251	1302.2	1718.69	629.348	7918.32	12	259.942	5618.62	4813.74	1888.04	1890.64	127.618	160.426	127.618	156.276	0	0	74.0101	1890.64	207.669	472.661	945.322	190.933	1890.64	945.322	290.837	312.363	160.426	17674.9	363.768	345.072	220.703	248.212	1890.64	1890.64	196.247	160.591	260.101
19	Female	24.2408	10192.5	0.240832	0.240832	78.3724	11.6694	11.6694	26264.2	1752.72	332.703	148.514	1289.52	1712.5	628.483	7846.53	12	220.936	5598.61	4777.5	1885.45	1888.05	49.9189	180.66	49.9189	182.945	0.240832	0.240832	89.4352	1888.05	207.669	472.012	944.024	187.674	1888.05	944.024	293.147	321.287	180.66	17509.5	400.528	331.829	217.444	207.473	1888.05	1888.05	255.374	180.89	221.198
20	Male	24.9955	5297.89	0	0	93.1464	2.38266	2.38266	11419.1	1602.64	204.91	116.9	611.378	1620.65	604.74	3067.65	12	183.77	4974.4	4847.31	1814.22	1816.82	77.471	107.009	77.471	179.557	0	0	86.0052	1816.82	135.752	454.206	908.411	190.979	1816.82	908.411	183.729	210.75	107.01	7461.69	337.089	204.91	678.208	182.066	1816.82	1816.82	196.522	107.184	184.01
21	Male	24.9955	5313.38	0	0	119.751	0	0	11528.1	1575.36	237.046	151.782	615.256	1591.09	603.39	3083.48	11.3251	210.982	4970.04	4883.29	1718.75	1721.36	27.8522	94.4192	27.8522	67.1233	0	0	33.5617	1721.36	135.752	453.193	860.678	183.495	1721.36	860.678	149.253	274.26	94.4192	7491.09	334.571	237.046	600.83	209.048	1721.36	1721.36	188.444	94.5911	211.199
22	Female	24	10179.7	0	0	99.58	2.58493	2.58493	26440	1731.01	240.894	189.504	1295.62	1691.3	629.046	7873.82	12	248.325	5588.7	4827.28	1829.45	1832.05	28.8648	87.58	28.8648	50.2954	0	0	25.1477	1832.05	207.669	472.435	916.025	189.527	1832.05	916.025	173.481	289.501	87.58	17626.7	319.254	240.02	114.074	244.025	1832.05	1832.05	143.806	87.767	248.589
23	Female	24.9893	10192.5	1.61047	1.61047	89.5406	24.1909	24.9893	26136	1767.13	289.157	107.897	1285.3	1724.96	631.914	7813.72	12	306.311	5630.03	4867.58	1895.74	1898.34	170.904	172.785	170.904	179.567	0	0	84.7005	1898.34	207.669	474.586	949.172	198.284	1898.34	949.172	266.935	259.113	172.785	17424	343.829	288.283	228.047	299.907	1898.34	1898.34	202.222	172.98	306.493
24	Male	24.9955	4980.76	0	0	84.7829	7.49164	7.49164	10717.3	1569.7	250.897	98.7583	581.743	1602.05	604.795	2904.92	12	143.094	4913.26	4802.38	1814.39	1816.99	92.9843	159.355	92.9843	137.793	0	0	68.8963	1816.99	135.752	454.247	908.495	190.824	1816.99	908.495	202.631	235.6	159.355	7033.11	285.778	250.094	697.221	126.673	1816.99	1816.99	153.889	159.547	143.288
25	Male	24.9955	5415.52	0	0	86.6102	3.7802	3.7802	11661.7	1604.64	281.698	242.357	622.886	1618.91	607.569	3131.5	12	257.186	5007.45	4890.25	1774.62	1777.22	100.365	100.174	100.367	108.418	0	0	54.0332	1777.22	135.752	456.327	888.611	189.739	1777.22	888.611	208.988	289.728	100.174	7659.35	378.715	281.698	597.16	254.616	1777.22	1777.22	96.4767	100.354	257.431
26	Female	24	10192.5	0	0	96.9874	11.3808	11.3808	25839	1753.97	296.464	118.918	1272.86	1713.52	627.933	7745.38	12	204.61	5603.42	4823.33	1883.8	1886.4	77.8785	172.417	77.8785	152.837	0	0	76.4185	1886.4	207.669	471.6	943.2	186.204	1886.4	943.2	224.986	289.085	172.417	17226	351.535	295.589	215.971	195.716	1886.4	1886.4	222.079	172.627	204.833
27	Male	24.9955	5406.11	0	0	75.6856	9.65208	9.65208	11616.1	1607.08	296.158	266.439	622.421	1621.65	603.466	3132.11	12	269.34	5002.12	4879.63	1778.67	1781.27	44.9439	64.7375	44.9439	88.9368	0	0	41.4524	1781.27	135.752	453.25	890.635	187.071	1781.27	890.635	253.007	306.804	64.7375	7659.15	356.702	295.355	595.352	264.953	1781.27	1781.27	111.952	64.9164	269.569
28	Male	24.9955	5320.2	0	0	106.132	0	0	11542.3	1579.06	242.076	153.992	615.669	1594.01	604.229	3085.48	12	185.448	4954.84	4825.29	1732.84	1735.44	32.7312	85.9846	32.7312	49.9712	0	0	24.6012	1735.44	135.752	453.822	867.719	187.071	1735.44	867.719	164.679	270.9	85.9846	7506.82	297.913	241.273	622.387	177.633	1735.44	1735.44	132.328	86.148	185.642
29	Female	24	10192.5	0	0	121.132	0	0	26368.3	1761.19	350.882	174.334	1294.55	1719.84	627.94	7870.02	12	202.716	5626.11	4860.99	1883.82	1886.42	99.7011	204.188	99.7011	124.789	0	0	62.3946	1886.42	207.669	471.606	943.211	186.204	1886.42	943.211	234.15	352.905	204.188	17578.9	384.99	350.008	215.974	188.117	1886.42	1886.42	236.666	204.42	202.942
30	Female	24	10181.4	0	0	86.9761	4.88468	4.88468	26491.8	1752.83	302.124	236.486	1300.26	1711.67	628.673	7906.85	12	228.144	5597.6	4794.93	1886.02	1888.62	52.0159	96.7057	52.0159	69.4709	0	0	32.5595	1888.62	207.669	472.155	944.309	188.377	1888.62	944.309	238.382	335.76	96.7057	17661.2	338.934	301.25	154.895	225.453	1888.62	1888.62	145.523	96.851	228.333
31	Female	23.5169	10189.6	0.101485	0.101485	93.6726	24.1189	24.1015	25865.2	1729.65	230.456	63.2	1273.94	1690.42	629.394	7741.83	12	151.048	5532.54	4618.08	1888.18	1890.78	85.9499	152.052	85.9499	352.569	0	0	143.777	1890.78	207.669	472.696	945.391	191.321	1890.78	945.391	236.827	182.793	152.052	17243.5	431.432	229.581	217.176	135.603	1890.78	1890.78	153.735	152.256	151.229
32	Male	25.1809	5167.15	2.22672	2.22672	103.059	4.65588	4.65588	11165.7	1586.12	242.609	135.852	600.466	1608.2	606.527	3005.37	12	168.087	4940.05	4799.77	1819.58	1822.18	67.2794	133.336	67.2794	128.846	0	0	62.9183	1822.18	135.752	455.545	911.091	187.074	1822.18	911.091	175.594	257.997	133.337	7291.22	314.553	241.806	679.025	158.624	1822.18	1822.18	156.379	133.537	168.286
33	Female	24	10185.4	0	0	91.556	0	0	26488.4	1728.29	251.9	218.712	1299.36	1688.2	627.904	7896.34	12	205.855	5570.95	4797.04	1839.67	1842.27	39.4174	81.3681	39.4174	38.9146	0	0	19.4573	1842.27	207.669	471.577	921.136	186.201	1842.27	921.136	186.332	287.006	81.3681	17658.9	316.43	251.026	124.568	198.909	1842.27	1842.27	149.513	81.5463	206.08
34	Female	24	10192.5	0	0	79.696	5.77092	5.77092	26514.5	1763.54	342.656	199.883	1301.69	1721.17	632.208	7916.95	12	234.605	5617.14	4813.21	1896.62	1899.22	46.1944	153.384	46.1944	176.255	0	0	87.9955	1899.22	207.669	474.806	949.612	199.021	1899.22	949.612	304.606	339.751	153.384	17676.4	409.28	342.585	228.791	232.847	1899.22	1899.22	201.747	153.582	234.8
35	Female	24.9893	10119.4	3.84615	3.84615	115.454	0	0	26426.4	1716.76	188.126	259.074	1297.39	1678.63	627.348	7893.18	15.8462	196.805	5587.04	4854.34	1796.06	1798.65	62.791	110.48	62.791	5.35714	3.84615	3.84615	2.67857	1798.65	151.496	471.158	899.323	186.199	1798.65	899.323	104.036	186.233	110.48	17617.6	189.909	187.251	158.952	179.853	1798.65	1798.65	83.4804	110.675	197.021
36	Female	24.4122	10192.5	0.412168	0.412168	83.9232	11.6585	11.6585	26506.3	1753.79	351.147	150.07	1299.84	1712.69	630.028	7900.84	12	257.636	5598.24	4771.99	1890.08	1892.69	92.7452	199.628	92.7452	185.829	0	0	92.3703	1892.69	207.669	473.171	946.343	192.389	1892.69	946.343	314.258	349.127	199.628	17670.9	370.11	351.076	222.155	251.446	1892.69	1892.69	218.743	199.854	257.838
37	Female	24.9893	10192.5	1.07271	1.07271	96.245	7.03218	7.03218	26187.6	1735.49	190.382	157.286	1284.41	1696.12	628.412	7803.3	12	169.906	5562.6	4767.18	1872.02	1874.63	66.7207	91.2525	66.7207	116.746	0	0	57.9156	1874.63	207.669	471.96	937.316	187.692	1874.63	937.316	145.926	211.355	91.2525	17458.4	299.476	190.311	170.861	168.12	1874.63	1874.63	178.62	91.4201	170.093
38	Female	24	10136.3	0	0	86.9662	0	0	26472.5	1714.68	225.007	274.203	1299.26	1675.3	631.226	7901.06	12	255.428	5585.92	4846.78	1785.75	1788.36	16.0877	60.6379	16.0877	32.1404	0	0	16.0702	1788.36	168.459	474.07	894.178	186.196	1788.36	894.178	167.944	252.414	60.6379	17648.3	289.999	224.132	92.1864	248.176	1788.36	1788.36	100.452	60.8121	255.693
39	Female	24	10192.5	0	0	132.117	0	0	25362.2	1748.13	308.493	129.072	1254.97	1708.58	627.923	7638.78	12	238.255	5571.74	4828.24	1883.77	1886.38	76.9168	122.502	76.9168	0	0	0	0	1886.38	207.669	471.594	943.188	156.851	1886.38	943.188	80.3298	294.972	122.502	16908.1	342.945	308.422	181.742	233.034	1886.38	1886.38	171.721	122.652	238.438
40	Male	24.9955	5394.39	0	0	92.4971	0	0	11614	1580.9	276.335	241.215	622.806	1591.35	603.51	3132.49	12	242.915	4980.4	4850.82	1687.36	1689.95	13.3958	40.9923	13.3958	0.659756	0	0	0.329878	1689.95	128.328	453.28	844.977	187.077	1689.95	844.977	207.6	323.022	40.9923	7649.85	320.172	275.532	569.373	234.908	1689.95	1689.95	71.6562	41.1375	243.155
41	Male	24.9955	5291.91	0	0	80.8258	6.64	6.64	11442.3	1597.38	268.711	155.171	610.488	1615.71	604.152	3059.04	12	175.292	4965.79	4812.42	1812.45	1815.05	68.4293	132.45	68.4293	185.92	0	0	91.591	1815.05	135.752	453.764	907.527	189.043	1815.05	907.527	223.354	270.881	132.45	7455.84	383.142	267.908	638.378	160.527	1815.05	1815.05	171.764	132.643	175.517
42	Female	24	10192.5	0	0	123.034	0	0	25586.3	1730.12	234.27	86.3253	1262.32	1691.62	627.959	7681.92	12	236.263	5558.79	4776.33	1854.9	1857.51	17.7702	102.508	17.7702	49.5432	0	0	24.7716	1857.51	207.669	471.62	928.753	181.898	1857.51	928.753	109.971	274.012	102.508	17057.5	302.741	233.396	80.5509	233.908	1857.51	1857.51	168.632	102.68	236.517
43	Male	25.1809	5415.34	0.187866	0.187866	106.591	24.2057	25.1809	11613.9	1619.74	414.318	226.486	622.342	1634.84	603.541	3137.21	12	304.162	5033.88	4907.11	1810.62	1813.23	64.7967	147.9	64.7967	130.123	0.273259	0.273259	65.0614	1813.23	135.752	453.306	906.613	187.078	1813.23	906.613	315.959	340.364	147.9	7663.69	436.154	414.318	693.475	301.686	1813.23	1813.23	136.409	148.12	304.385
44	Female	24.9893	10181.6	1.91502	1.91502	123.182	11.4901	11.4901	26237.9	1726.59	253.587	164.934	1287.42	1688.3	631.94	7820.69	12.7181	182.321	5563.38	4751.51	1852.8	1855.39	106.465	104.736	106.465	36.0264	1.43626	1.43626	18.0132	1855.39	207.669	474.603	927.697	198.534	1855.39	927.697	161.495	278.896	104.736	17491.9	302.803	252.713	228.303	178.459	1855.39	1855.39	145.773	104.906	182.521
45	Female	24.9893	10176.1	1.41762	1.41762	104.092	24.1909	24.9893	26524.3	1753.7	301.57	208.804	1300.93	1715.71	629.36	7905.74	12	262.698	5612.9	4805.35	1888.08	1890.71	145.304	145.304	145.304	93.0651	0	0	46.5326	1890.71	207.669	472.679	945.357	186.197	1890.71	945.357	189.675	231.217	145.304	17682.8	322.392	300.696	215.965	249.662	1890.71	1890.71	140.262	145.512	262.971
46	Female	24	10192.5	0	0	89.6844	12.8334	12.8334	25558.5	1734.09	250.357	85.4917	1261.54	1695.59	629.069	7674.07	12	114.997	5547.5	4660.27	1887.21	1889.81	75.5453	170.882	75.5453	140.922	0	0	70.461	1889.81	207.669	472.452	944.903	189.453	1889.81	944.903	208.705	290.775	170.882	17039	264.719	250.286	219.223	98.3089	1889.81	1889.81	186.284	171.11	115.188
47	Female	24	10150.8	0	0	84.9485	1.12962	1.12962	26532.7	1752.16	296.313	174.499	1301.09	1711.38	631.173	7907.77	12	267.345	5605.27	4819.49	1881.06	1883.66	68.9739	84.3456	68.9739	83.3663	0	0	41.1359	1883.66	182.905	474.03	941.832	196.031	1883.66	941.832	216.304	276.966	84.3456	17688.5	329.674	295.439	180.42	261.643	1883.66	1883.66	114.89	84.5215	267.57
48	Male	24.9955	5422.98	0	0	80.6526	0	0	11683.8	1594.91	247.159	304.486	624.692	1607.16	610.347	3141.39	12	232.062	4994.95	4909.35	1734.22	1736.82	13.4832	47.0728	13.4832	20.888	0	0	10.444	1736.82	130.076	458.41	868.408	189.235	1736.82	868.408	196.151	250.815	47.0728	7671.29	274.587	247.159	565.759	228.589	1736.82	1736.82	73.4041	47.2325	232.254
49	Female	24.9893	10170.7	6.78559	6.78559	161.528	11.9333	11.9333	25375.2	1744.84	336.793	77.1115	1254.14	1708.14	627.828	7636.29	12	228.208	5589.28	4842.68	1883.48	1886.08	39.6407	117.896	39.6407	62.1236	6.20062	6.20062	31.0618	1886.08	202.845	471.519	943.038	164.617	1886.08	943.038	91.5762	289.304	117.896	16916.8	297.061	335.918	116.322	165.123	1886.08	1886.08	134.852	118.068	228.38
50	Male	24.9955	5403.01	0	0	103.865	0	0	11630.2	1605.26	230.538	183.218	621.728	1618.29	605.105	3126.33	12	229.654	5011.12	4900.36	1763.45	1766.05	26.4849	105.545	26.4849	50.9339	0	0	25.467	1766.05	135.752	454.479	883.025	190.173	1766.05	883.025	203.616	302.946	105.545	7638.38	314.055	230.538	628.161	216.355	1766.05	1766.05	184.758	105.739	229.909
51	Male	24.9955	5041.94	0	0	113.493	1.87041	1.87041	10900	1564.15	245.146	114.22	589.133	1590.17	604.436	2941.99	12	203.336	4908.69	4776.57	1787.12	1789.72	29.5879	111.672	29.5879	28.7508	0	0	14.3754	1789.72	135.752	453.978	894.859	189.883	1789.72	894.859	140.413	263.897	111.672	7118.24	276.926	245.146	610.1	188.173	1789.72	1789.72	126.803	111.865	203.578
52	Female	24	10103	0	0	104.126	0	0	25727.9	1689.04	164.965	115.233	1267.68	1652.54	627.691	7708.48	12	138.032	5513.65	4699.7	1781.56	1784.14	51.6145	67.8429	51.6145	11.7628	0	0	5.34157	1784.14	135.079	471.414	892.071	186.205	1784.14	892.071	99.2648	201.104	67.8429	17151.9	191.603	164.091	150.906	120.404	1784.14	1784.14	67.0563	68.0163	138.22
53	Female	24.9893	10192.5	2.89899	2.89899	107.168	24.1909	24.9893	26526.1	1762.42	327.789	158.009	1302.42	1719.58	630.293	7912.57	12	301.626	5618.15	4846.71	1890.88	1893.48	104.826	158.893	104.826	115.114	0	0	56.1076	1893.48	207.669	473.37	946.739	193.692	1893.48	946.739	269.062	312.452	158.893	17684.1	361.64	326.915	199.238	293.901	1893.48	1893.48	173.853	159.112	301.849
54	Female	24	10172.6	0	0	103.575	8.35521	8.35521	26456.3	1725.26	288.984	198.627	1298.19	1685.13	627.933	7887.87	12	252.77	5580.73	4802.18	1822.85	1825.45	60.1848	94.2872	60.1848	31.6332	0.233168	0.233168	15.2128	1825.45	204.696	471.6	912.726	186.204	1825.45	912.726	203.542	328.094	94.2872	17637.5	327.157	288.109	134.235	245.998	1825.45	1825.45	136.754	94.4829	253.007
55	Female	24	10192.5	0	0	82.1873	24.0174	24	26309.7	1747.78	391.065	113.134	1291.96	1707.19	627.968	7851.82	12	276.64	5589.4	4717.85	1883.9	1886.5	154.549	263.797	154.549	276.671	0	0	136.297	1886.5	207.669	471.626	943.251	186.207	1886.5	943.251	378.272	288.299	263.797	17539.8	408.973	390.994	215.977	266.668	1886.5	1886.5	222.022	264.064	276.827
56	Female	24.8244	10192.5	0.824404	0.824404	91.7341	18.2075	18.2075	26185.1	1760.24	323.871	123.275	1287.81	1718.39	629.634	7824.64	12	263.361	5615.98	4835.68	1888.9	1891.5	164.21	190.492	164.21	216.464	0.16488	0.16488	104.864	1891.5	207.669	472.876	945.752	191.199	1891.5	945.752	272.573	325.618	190.492	17456.7	384.521	323.799	220.969	250.621	1891.5	1891.5	216.499	190.687	263.554
57	Female	24.9893	10179	2.03129	2.03129	121.487	1.81169	1.81169	26195.2	1733.52	246.522	156.608	1286.22	1694.37	627.976	7817.22	14.0313	214.307	5577.58	4791.04	1851.27	1853.87	63.9807	102.265	63.9807	46.7746	2.03129	2.03129	23.3873	1853.87	207.669	471.632	926.937	194.165	1853.87	926.937	143.659	285.956	102.265	17463.5	301.197	245.648	159.099	211.827	1853.87	1853.87	143.114	102.432	214.498
58	Male	24.9955	5279.75	0	0	115.049	6.64662	6.64662	11380.3	1605.57	316.747	208.854	609.579	1624.54	604.033	3060.47	12	265.669	5000.19	4892.41	1812.1	1814.7	122.374	157.059	122.374	82.0227	0.114597	0.114597	40.9395	1814.7	135.752	453.675	907.35	188.453	1814.7	907.35	221.95	374.493	157.059	7446.74	375.574	316.747	694.85	256.368	1814.7	1814.7	165.912	157.245	265.892
59	Male	25.1809	5410.23	2.95703	2.95703	104.321	1.78654	1.78654	11645.2	1619.23	301.408	244.446	623.712	1633.91	603.988	3137.15	12	261.077	5026.26	4932.08	1811.97	1814.57	33.9614	111.693	33.9614	39.7351	0	0	19.7029	1814.57	135.752	453.642	907.284	187.381	1814.57	907.284	199.889	317.22	111.695	7671.91	347.475	301.408	599.311	256.333	1814.57	1814.57	113.746	111.88	261.306
60	Female	24.9893	10145.2	3.44013	3.44013	118.372	0.909052	0.909052	26447.4	1717.95	216.632	177.477	1298.8	1678.2	628.013	7900.92	12	195.681	5594.11	4849.91	1789.36	1791.96	51.5209	69.5439	51.5209	29.5174	0	0	13.0261	1791.96	177.302	471.66	895.978	186.894	1791.96	895.978	163.247	222.202	69.5439	17631.6	259.607	215.758	184.405	189.411	1791.96	1791.96	109.359	69.7434	195.927
61	Female	24.9893	10153.3	2.20334	2.20334	97.7596	3.21057	3.21057	26571.5	1725.49	203.844	180.547	1300.56	1686.12	634.958	7905.91	12	178.959	5572.79	4784.72	1834.32	1836.92	64.6984	67.023	64.6984	54.5798	0	0	25.744	1836.92	185.413	476.869	918.461	194.128	1836.92	918.461	152.766	220.909	67.023	17714.3	240.835	202.97	165.477	169.261	1836.92	1836.92	117.419	67.2009	179.174
62	Male	25.1809	5396.27	17.2956	17.2956	119.34	0.488924	0.488924	11590.6	1598.02	315.177	169.111	620.827	1609.85	603.563	3120.82	12	273.011	5001.76	4885.52	1737.63	1740.23	11.0137	105.844	11.0137	22.9794	0	0	11.1732	1740.23	135.752	453.323	870.117	187.077	1740.23	870.117	190.411	317.814	105.844	7624.62	316.753	315.177	561.606	266.392	1740.23	1740.23	121.344	106.018	273.197
63	Male	24.9955	5391.63	0	0	81.9936	2.13326	2.13326	11588.1	1578.32	240.911	208.883	620.185	1589.87	603.41	3116.68	12	208.318	4949.09	4773.83	1712.31	1714.91	20.8705	41.1691	20.8705	15.764	0.083114	0.083114	7.58579	1714.91	114.846	453.207	857.456	187.077	1714.91	857.456	189.157	248.321	41.1691	7625.82	262.346	240.108	569.161	203.87	1714.91	1714.91	58.0877	41.3287	208.521
64	Male	25.1809	5031.33	1.98511	1.98511	136.187	4.96278	4.96278	10881.4	1560.65	282.41	198.152	589.043	1586.53	603.921	2945.1	12	238.66	4931.49	4816.99	1756.18	1758.78	121.286	149.685	121.286	96.8074	0.264682	0.264682	15.7785	1758.78	135.752	453.591	879.391	188.134	1758.78	879.391	123.246	236.697	149.685	7115.56	258.201	281.607	624.313	235.601	1758.78	1758.78	83.5753	149.899	238.873
65	Female	24	10141.2	0	0	98.0104	0	0	25807.2	1700.19	199.579	95.7986	1270.84	1663.36	630.145	7723.66	12	145.183	5510.81	4622.17	1822.87	1825.47	33.6497	88.3035	33.6497	124.115	0	0	62.0576	1825.47	173.291	473.259	912.733	192.929	1825.47	912.733	140.111	216.167	88.3035	17204.8	288.758	199.508	141.862	132.948	1825.47	1825.47	105.302	88.4729	145.364
66	Female	24	10131.4	0	0	105.576	0	0	25250.5	1692.67	214.813	142.051	1248.96	1656.74	627.682	7599.15	12	176.342	5521.12	4713.87	1788.82	1791.41	85.7708	91.6935	85.7708	1.14416	0	0	0.572082	1791.41	163.499	471.408	895.704	148.557	1791.41	895.704	98.7613	304.635	91.6935	16833.7	241.887	213.939	151.581	160.476	1791.41	1791.41	95.556	91.8712	176.562
67	Male	24.9955	5145.13	0	0	113.054	0	0	11135.8	1583.75	213.034	151.027	599.97	1605.52	605.19	3000.75	12	193.995	4948.48	4853.92	1788.74	1791.34	32.8552	89.9112	32.8552	20.5128	0	0	10.0676	1791.34	135.752	454.543	895.671	187.509	1791.34	895.671	126.017	283.422	89.9112	7265.14	271.202	212.231	606.904	178.526	1791.34	1791.34	131.249	90.0968	194.224
68	Female	24	10135.9	0	0	110.676	0	0	26497.5	1730.94	233.323	197.47	1300.42	1690.78	630.437	7904.41	12	204.584	5591.09	4820.06	1830.02	1832.62	37.7119	81.9814	37.7119	40.5124	0	0	20.2562	1832.62	168.066	473.479	916.311	189.78	1832.62	916.311	168.048	270.381	81.9814	17665	285.362	233.252	168.396	195.751	1832.62	1832.62	100.123	82.1638	204.821
69	Male	24.9955	5036.27	0	0	117.086	0	0	10931.9	1539.49	204.312	144.031	589.679	1562.35	603.539	2940.35	12	137.78	4881.17	4747.58	1706	1708.61	54.5513	86.8567	54.5513	13.9597	0	0	6.97987	1708.61	135.752	453.304	854.303	150.945	1708.61	854.303	110.748	292.735	86.8567	7105.27	242.047	203.509	625.752	123.53	1708.61	1708.61	114.315	87.0194	137.954
70	Female	24	10147.7	0	0	112.298	23.6768	23.6768	26441.8	1704.27	251.929	192.564	1298.33	1665.27	628.797	7895.48	12	226.62	5565.47	4794.23	1773.01	1775.6	47.2884	81.3952	47.2884	4.85276	0	0	2.42638	1775.6	179.859	472.246	887.802	186.199	1775.6	887.802	148.353	267.075	81.3952	17627.8	269.276	251.858	141.46	220.524	1775.6	1775.6	111.861	81.5773	226.873
71	Male	24.9955	5425.32	0	0	90.1309	8.70268	8.70268	11646.7	1607.3	188.888	149.57	623.574	1620.02	603.539	3134.43	12	183.302	5005.71	4849.54	1760.87	1763.47	125.919	123.35	125.919	158.985	0.20145	0.20145	79.4924	1763.47	135.752	453.305	881.736	187.584	1763.47	881.736	167.426	202.664	123.35	7659.84	336.587	188.085	614.553	171.082	1763.47	1763.47	83.7528	123.531	183.498
72	Female	24.9893	10192.5	24.0174	24	100.616	24.1909	24.9893	26553.5	1759.36	348.806	94.313	1304.24	1719.54	633.072	7926.14	12	273.274	5615.31	4774.04	1899.22	1901.82	143.414	227.42	143.414	240.396	2.68362	2.68362	120.198	1901.82	207.669	475.454	950.908	201.458	1901.82	950.908	289.535	282.65	227.42	17702.3	440.089	347.932	231.228	273.238	1901.82	1901.82	235.04	227.596	273.428
73	Female	24	10192.5	0	0	113.199	0.388296	0.388296	26034.8	1729.73	275.194	142.82	1280.63	1690.63	627.91	7782.5	12	185.494	5582.58	4810.29	1838.59	1841.19	89.5166	132.674	89.5166	45.8744	0	0	21.4731	1841.19	207.669	471.582	920.596	186.201	1841.19	920.596	168.174	306.796	132.674	17356.6	306.328	275.123	198.183	168.148	1841.19	1841.19	189.116	132.879	185.729
74	Female	24	10192.5	0	0	98.2695	6.56022	6.56022	26499.1	1762.54	230.949	167.208	1299.56	1720.45	627.915	7902.25	12	252.208	5624.71	4870.81	1883.75	1886.35	74.7302	115.181	74.7302	129.392	0	0	64.0614	1886.35	207.669	471.587	943.174	186.203	1886.35	943.174	231.568	283.187	115.181	17666.1	371.595	230.877	215.972	250.119	1886.35	1886.35	237.809	115.349	252.455
75	Female	24	10164.2	0	0	89.0073	24.0174	24	26463.1	1727.89	288.907	195.43	1298.84	1688.22	627.894	7894.63	12	273.67	5598.25	4841.39	1815.3	1817.89	72.343	89.03	72.343	43.0887	0	0	20.6403	1817.89	196.332	471.569	908.947	186.205	1817.89	908.947	199.381	256.759	89.03	17642	330.325	288.836	137.353	267.37	1817.89	1817.89	128.389	89.2211	273.954
76	Female	24.9893	10192.5	2.4211	2.4211	87.812	4.84221	4.84221	26111.2	1741.47	299.596	88.3671	1283.99	1701.82	630.49	7805.98	12	174.412	5565.99	4688.11	1891.47	1894.07	93.7706	197.212	93.7706	280.545	0	0	120.106	1894.07	207.669	473.518	947.037	194.066	1894.07	947.037	273.49	289.502	197.212	17407.4	360.418	298.721	223.834	166.576	1894.07	1894.07	229.608	197.419	174.595
77	Female	24	10192.5	0	0	104.445	5.604	5.604	26026	1749.61	249.419	108.313	1280.74	1709.6	629.133	7782.44	12	196.778	5586.88	4800.65	1887.4	1890	39.6917	108.247	39.6917	50.6849	0	0	24.5103	1890	207.669	472.501	945.001	189.816	1890	945.001	158.442	261.376	108.247	17350.7	287.004	249.348	157.674	186.83	1890	1890	180.194	108.405	196.952
78	Female	24	10192.5	0	0	94.6683	8.87916	8.87916	26485.3	1747.41	268.553	201.675	1300.76	1706.06	627.931	7907.97	12	265.17	5603.28	4803.96	1865.91	1868.51	81.7649	127.758	81.7649	107.646	0	0	44.6424	1868.51	207.669	471.598	934.254	186.256	1868.51	934.254	228.235	285.516	127.758	17656.8	321.346	268.482	157.881	257.636	1868.51	1868.51	162.768	127.963	265.426
79	Female	24	10145.6	0	0	120.214	3.48852	3.48852	26377.9	1725.74	223.016	113.999	1294.87	1686.33	628.39	7860.42	12	126.852	5565.5	4752.65	1841.01	1843.61	34.0558	104.885	34.0558	54.3913	0	0	27.1957	1843.61	177.695	471.943	921.807	187.435	1843.61	921.807	158.095	247.82	104.885	17585.3	258.118	222.142	217.204	110.447	1843.61	1843.61	109.69	105.061	127.024
80	Female	24	10192.5	0	0	101.577	24.0174	24	26511.1	1758.76	344.326	149.899	1302.64	1715.56	628.032	7928.27	12	302.838	5629.12	4909.31	1868.23	1870.83	77.8862	176.04	77.8862	52.7049	0	0	26.0954	1870.83	207.669	471.674	935.417	186.68	1870.83	935.417	157.17	257.85	176.04	17674.1	272.842	343.451	168.285	298.07	1870.83	1870.83	240.299	176.239	303.09
81	Female	24.9893	10192.5	13.7427	13.7427	101.93	1.86191	1.86191	26513.4	1750.95	327.503	174.436	1302.92	1708.83	627.918	7919.01	12	282.386	5612.89	4833.68	1862	1864.6	24.0989	126.958	24.0989	99.6564	0	0	46.0806	1864.6	207.669	471.588	932.302	186.202	1864.6	932.302	241.394	354.059	126.958	17675.6	380.749	327.431	183.002	276.862	1864.6	1864.6	164.466	127.128	282.568
82	Male	24.9955	5390.45	0	0	81.9768	6.92072	6.92072	11624.4	1611.58	277.199	190.871	620.107	1627.03	603.509	3114.61	12	225.62	4997.58	4856.13	1810.53	1813.13	74.1858	130.011	74.1858	141.127	0	0	62.908	1813.13	135.752	453.282	906.564	187.077	1813.13	906.564	240.216	285.674	130.011	7603.88	350.676	276.396	652.69	219.155	1813.13	1813.13	182.839	130.219	225.878
83	Female	24	10192.5	0	0	109.252	0	0	25729.1	1702.96	149.366	110.616	1268.63	1664.87	627.905	7712.1	12	183.558	5565.28	4844.17	1766.88	1769.48	35.0485	68.478	35.0485	119.564	0	0	59.7821	1769.48	207.669	471.579	884.741	178.882	1769.48	884.741	104.421	220.052	68.478	17152.7	346.234	149.295	173.838	183.367	1769.48	1769.48	207.332	68.6321	183.779
84	Female	24	10192.5	0	0	97.8799	8.82934	8.82934	26026.7	1750.54	314.729	161.913	1280.76	1710.31	629.024	7789.72	12	211.604	5591.3	4775.89	1887.07	1889.67	98.6779	172.072	98.6779	147.182	0	0	71.0097	1889.67	207.669	472.418	944.837	190.15	1889.67	944.837	237.724	329.667	172.072	17351.1	349.87	313.854	219.919	199.709	1889.67	1889.67	177.832	172.257	211.778
85	Female	24.9893	10192.5	6.77376	6.77376	112.386	0	0	26589.8	1772.7	353.416	199.99	1305.01	1728.82	637.211	7942.9	12	332.598	5627.94	4873.43	1911.63	1914.33	43.5637	94.6543	43.5637	42.3795	0.578956	0.578956	21.1898	1914.33	207.669	478.584	957.167	214.863	1914.33	957.167	188.124	355.411	94.6543	17726.6	384.081	352.542	112.054	324.227	1914.33	1914.33	200.318	94.8221	332.818
86	Female	24.9893	10160.2	11.3131	11.3131	120.567	8.88889	8.88889	26500.4	1738.69	207.198	150.066	1301.14	1698.08	631.556	7911.97	12	210.833	5607.33	4863.97	1836.42	1839.02	61.6837	68.0908	61.6837	48.4848	1.93939	1.93939	23.7835	1839.02	192.29	474.316	919.509	197.192	1839.02	919.509	167.695	227.945	68.0908	17666.9	275.425	206.324	196.775	207.39	1839.02	1839.02	124.35	68.23	211.055
87	Female	24.9893	10167	2.44703	2.44703	158.147	0	0	26250.6	1720.97	285.498	120.679	1289.84	1681.4	627.913	7841.01	12	232.204	5591.76	4869.66	1794.7	1797.31	20.0818	126.413	20.0818	35.1238	0	0	17.5172	1797.31	199.169	471.586	898.655	186.201	1797.31	898.655	131.888	297.953	126.413	17500.4	338.975	284.624	151.609	228.133	1797.31	1797.31	131.226	126.586	232.4
88	Female	24	10192.5	0	0	82.7975	4.7408	4.7408	26491.5	1746.98	296.738	264.432	1301.17	1704.99	627.902	7911.94	12	290.839	5615.97	4856.49	1848.23	1850.83	46.6787	108.606	46.6787	61.1874	0	0	29.2762	1850.83	207.669	471.577	925.416	186.202	1850.83	925.416	247.284	349.108	108.606	17661	365.754	295.864	131.986	285.327	1850.83	1850.83	168.082	108.81	291.106
89	Male	24.9955	5278.81	0	0	106.978	0	0	11388.7	1599.71	285.562	116.608	610.462	1617.67	604.324	3060.88	12	245.065	4996.65	4911.31	1785.98	1788.58	61.4849	140.331	61.4849	66.3915	0	0	32.5983	1788.58	135.752	453.893	894.291	189.549	1788.58	894.291	206.155	326.722	140.331	7453.72	335.046	284.759	632.39	230.287	1788.58	1788.58	207.846	140.504	245.268
90	Female	24	10182.1	0	0	133.358	0	0	26364.6	1727.83	291.327	146.899	1293.66	1687.77	627.934	7860.8	12	239.617	5588.56	4843.56	1816.68	1819.28	28.2546	118	28.2546	23.3382	0	0	11.4751	1819.28	207.669	471.601	909.639	186.203	1819.28	909.639	152.705	303.977	118	17576.4	329.763	290.453	134.57	235.676	1819.28	1819.28	146.263	118.169	239.815
91	Female	24	10192.5	0	0	80.3761	0	0	26188.3	1754.94	269.425	126.076	1286.52	1713.3	628.409	7822.65	12	262.565	5602.23	4818.65	1885.23	1887.83	116.943	143.476	116.943	148.068	0	0	74.0338	1887.83	207.669	471.957	943.913	187.695	1887.83	943.913	249.181	292.352	143.476	17458.9	315.758	268.55	215.961	255.434	1887.83	1887.83	183.336	143.644	262.783
92	Male	25.1809	5078.71	0.709154	0.709154	114.555	1.97816	1.97816	10980.3	1544.39	155.94	81.5778	592.597	1566.4	603.575	2958.28	12.3732	109.176	4883.92	4749.82	1701.91	1704.5	36.6369	65.9024	36.6369	3.4338	1.60493	1.60493	1.54894	1704.5	135.752	453.33	852.251	187.076	1704.5	852.251	95.9448	216.553	65.9024	7155.35	171.541	155.94	629.926	92.4038	1704.5	1704.5	88.2502	66.0642	109.354
93	Female	24	10079.2	0	0	87.5948	0	0	26092.6	1688.65	226.967	222.688	1280.44	1652.03	626.345	7783.71	11.8843	170.913	5524.01	4713.17	1773.41	1776	27.7556	63.3013	27.7556	12.2752	0	0	6.13762	1776	111.36	470.408	888.002	186.521	1776	888.002	146.122	241.48	63.3013	17395.1	260.225	226.093	85.5947	160.531	1776	1776	43.3218	63.4803	171.117
94	Male	25.1809	5282.24	0.795284	0.795284	99.3994	0.356506	0.356506	11446.2	1575.7	287.358	204.945	612.178	1590.57	603.566	3069.11	12	240.331	4969.2	4857.6	1709.16	1711.76	66.7994	79.4989	66.7994	11.0243	0.795284	0.795284	5.31973	1711.76	124.571	453.325	855.879	187.077	1711.76	855.879	160.65	300.423	79.5004	7465.29	318.393	286.555	634.445	233.646	1711.76	1711.76	67.8993	79.6674	240.562
95	Male	24.9955	5428.71	0	0	83.0648	10.2619	10.2619	11686.5	1620.82	295.45	242.815	624.572	1635.57	605.481	3146.4	12	293.308	5024.18	4918.57	1810.57	1813.17	36.5935	86.0305	36.5935	102.037	0	0	51.0183	1813.17	135.752	454.761	906.587	192.15	1813.17	906.587	245.051	321.159	86.0305	7686.35	382.643	295.45	612.055	290.645	1813.17	1813.17	146.718	86.2201	293.563
96	Female	24	10192.5	0	0	84.5626	3.72281	3.72281	26346.3	1764.52	358.265	116.643	1293.74	1722.25	628.307	7865.73	12	301.207	5629.15	4871.18	1884.92	1887.52	167.521	235.418	167.521	235.389	0	0	115.851	1887.52	207.669	471.88	943.76	187.238	1887.52	943.76	337.269	364.334	235.418	17564.2	385.29	358.194	217.008	292.888	1887.52	1887.52	275.31	235.613	301.37
97	Female	24.9893	10192.5	1.40779	1.40779	98.9041	10.1361	10.1361	25896.8	1752.69	281.515	131.492	1276.44	1713.54	627.916	7762.24	13.4078	177.602	5606.84	4820.86	1883.75	1886.35	176.646	176.539	176.646	165.181	1.87705	1.87705	80.9284	1886.35	207.669	471.587	943.175	186.201	1886.35	943.175	197.776	255.905	176.539	17264.5	347.361	281.444	215.97	170.149	1886.35	1886.35	170.971	176.734	177.783
98	Female	24	10162.6	0	0	106.783	0	0	26342.6	1719.02	263.424	195.267	1291.89	1680.16	629.684	7850.93	12	221.833	5575.21	4809.92	1812.48	1815.07	64.8197	102.198	64.8197	24.1687	0	0	12.0843	1815.07	194.756	472.911	907.536	186.202	1815.07	907.536	161.937	291.337	102.198	17561.8	301.776	263.353	161.675	208.015	1815.07	1815.07	126.76	102.378	222.068
99	Female	24.9893	10190	1.62022	1.62022	98.4465	8.42516	8.42516	26550.1	1760.4	271.188	191.614	1302.9	1718.92	631.976	7918.85	12	211.756	5615.4	4833.92	1895.93	1898.53	74.6124	117.123	74.6124	107.129	0	0	51.3235	1898.53	207.669	474.632	949.265	192.483	1898.53	949.265	214.659	280.957	117.123	17700.1	313.223	270.314	199.177	198.892	1898.53	1898.53	154.168	117.312	211.957
100	Female	24	10192.5	0	0	87.6092	0	0	26542.6	1742.22	190.103	261.858	1301.76	1701.81	633.272	7911.21	12	221.889	5596.2	4807.26	1858.86	1861.46	39.5672	84.112	39.5672	85.4345	0	0	41.4332	1861.46	207.669	475.604	930.731	189.713	1861.46	930.731	214.2	322.592	84.112	17695.1	365.544	189.229	130.541	210.015	1861.46	1861.46	222.453	84.2891	222.175
101	Male	24.9955	5218.52	0	0	121.144	7.23982	7.23982	11286.3	1596.92	250.602	180.017	605.905	1617.75	603.58	3035.66	12	208.247	4971.16	4885.21	1810.74	1813.34	66.3614	119.147	66.3614	34.2383	0	0	17.1192	1813.34	135.752	453.335	906.671	187.079	1813.34	906.671	154.363	271.799	119.147	7368.35	283.09	250.602	659.339	189.581	1813.34	1813.34	136.352	119.322	208.462
102	Female	24.9893	10192.5	2.79786	2.79786	97.0888	13.8471	13.8471	25972.3	1757.14	327.575	67.6177	1278.81	1716.56	630.354	7781.38	13.1855	266.558	5606.72	4800.87	1891.06	1893.66	172.521	239.615	172.521	268.145	1.82572	1.82572	133.059	1893.66	207.669	473.416	946.832	193.271	1893.66	946.832	306.355	320.576	239.615	17314.8	399.305	327.504	223.041	259.759	1893.66	1893.66	264.821	239.818	266.729
103	Female	24.9893	10192.5	3.88464	3.88464	133.644	4.12008	4.12008	25287.6	1715.71	303.16	67.8577	1251.53	1678.31	628.122	7617.63	13.4126	202.26	5564.77	4790.64	1813.44	1816.04	37.6692	134.54	37.6692	50.8534	1.4126	1.4126	25.4267	1816.04	207.669	471.742	908.019	164.371	1816.04	908.019	148.355	322.74	134.54	16858.4	354.939	302.286	138.837	188.856	1816.04	1816.04	171.052	134.715	202.436
104	Female	24	10137.5	0	0	173.807	19.3086	19.3086	25679.5	1723.72	300.013	103.663	1266.33	1686.49	630.787	7713.17	12	273.94	5582.02	4838.02	1823.76	1826.36	59.8339	155.252	59.8339	62.2791	0	0	30.0444	1826.36	169.667	473.74	913.179	177.569	1826.36	913.179	107.32	288.492	155.252	17119.7	350.589	299.942	154.578	267.612	1826.36	1826.36	101.663	155.443	274.178
105	Female	24.9893	10133.5	12.2398	12.2398	95.9673	0	0	26447.8	1727.32	323.164	237.783	1299.39	1686.79	628.246	7906.65	12	274.093	5601.85	4847.72	1809.84	1812.43	35.8495	70.9381	35.8495	22.9961	0	0	11.1332	1812.43	165.669	471.833	906.216	187.521	1812.43	906.216	220.862	321.794	70.9381	17631.8	328.88	322.29	132.165	267.022	1812.43	1812.43	97.6615	71.1096	274.313
106	Male	25.1809	5413.23	4.41394	4.41394	121.986	6.51326	6.51326	11663	1625.14	298.887	181.89	624.148	1639.73	604.708	3138.43	12	214.924	5036.88	4949.37	1814.12	1816.73	52.5966	145.736	52.5966	87.3099	1.93783	1.93783	42.4169	1816.73	135.752	454.181	908.363	190.68	1816.73	908.363	206.268	303.684	145.738	7672.17	351.588	298.083	691.294	209.838	1816.73	1816.73	141.82	145.952	215.125
107	Male	25.1809	5184.05	15.9648	15.9648	111.296	14.7078	14.7078	11224.7	1582.05	253.909	131.978	602.756	1602.81	603.568	3015.25	12	179.566	4945.47	4810.18	1780.8	1783.4	50.6735	114.497	50.6735	42.4262	0	0	20.0161	1783.4	135.752	453.326	891.701	187.078	1783.4	891.701	164.326	274.192	114.497	7320.68	259.697	253.909	629.803	164.52	1783.4	1783.4	128.823	114.686	179.73
108	Female	24	10124.2	0	0	103.413	0.46382	0.46382	26451.3	1714.31	235.238	158.363	1298.24	1674.75	628.346	7892.15	12	216.452	5556.53	4737.31	1813.4	1816	15.7569	74.2293	15.7569	11.8739	0	0	5.63475	1816	156.352	471.91	908.001	190.426	1816	908.001	172.017	289.686	74.2293	17634.2	271.754	234.363	98.6418	210.799	1816	1816	88.3405	74.3953	216.642
109	Male	25.1809	5193.13	0.931316	0.931316	110.195	0	0	11243.3	1571.09	225.364	122.56	603.639	1589.43	603.55	3019.93	12	163.914	4937	4830.08	1732.5	1735.1	35.4742	86.4896	35.4742	6.36399	0	0	2.65151	1735.1	135.752	453.313	867.55	187.076	1735.1	867.55	137.919	261.224	86.4896	7337.34	250.254	225.364	612.265	149.967	1735.1	1735.1	134.225	86.6524	164.11
110	Male	25.1809	5224.03	1.99336	1.99336	107.782	0	0	11251	1594.17	214.263	116.936	604.526	1614.15	604.032	3028.49	12	165.868	4958.4	4822.03	1812.1	1814.7	116.74	138.007	116.74	141.054	0	0	69.179	1814.7	135.752	453.675	907.349	188.812	1814.7	907.349	162.073	230.128	138.007	7361.26	317	214.263	670.456	149.833	1814.7	1814.7	125.643	138.193	166.098
111	Female	24.9893	10192.5	1.40453	1.40453	117.051	2.13101	2.13101	25399.4	1734.03	357.706	62.2101	1256.13	1695.86	629.121	7653.92	12	193.494	5546.71	4643.64	1887.36	1889.96	173.191	233.483	173.191	202.397	0	0	98.1485	1889.96	207.669	472.491	944.982	189.745	1889.96	944.982	305.073	357.129	233.483	16932.9	390.81	356.832	219.512	193.667	1889.96	1889.96	217.869	233.776	193.667
112	Female	24	10090.6	0	0	83.42	2.97083	2.97083	26478.3	1725	268.971	348.217	1299.81	1684.71	632.315	7907.77	12	238.978	5596.85	4854.92	1806.12	1808.71	24.8524	33.332	24.8524	13.462	0	0	6.73101	1808.71	122.698	474.885	904.355	189.802	1808.71	904.355	201.681	264.15	33.332	17652.2	292.021	268.097	93.1654	235.392	1808.71	1808.71	54.7556	33.4913	239.158
113	Male	24.9955	4995.48	0	0	77.3618	0	0	10765.6	1550.44	208.576	93.883	581.745	1576.12	603.654	2899.14	12	113.476	4833.14	4598.29	1810.96	1813.56	49.7442	131.122	49.7442	144.698	0	0	70.1815	1813.56	135.752	453.39	906.78	187.076	1813.56	906.78	202.267	206.245	131.124	7013.09	257.306	208.576	666.631	100.94	1813.56	1813.56	148.445	131.316	113.658
114	Female	24.9893	10166.3	5.639	5.639	93.1743	17.0395	17.0395	26522.8	1769.08	368.752	259.244	1302.85	1726.45	630.964	7927.02	12	291.334	5638.52	4872.73	1892.89	1895.49	56.1331	127.849	56.1331	100.398	0	0	49.2162	1895.49	198.389	473.874	947.747	195.392	1895.49	947.747	274.051	349.457	127.849	17681.8	399.605	368.681	167.288	288.56	1895.49	1895.49	130.446	128.027	291.517
115	Female	24	10192.5	0	0	85.471	1.95828	1.95828	26519.9	1761.54	253.26	226.237	1301.59	1719.88	629.959	7911.82	12	249.045	5617.9	4831.56	1889.88	1892.48	47.0711	131.029	47.0711	112.559	0	0	55.6393	1892.48	207.669	473.119	946.239	192.249	1892.48	946.239	258.539	338.075	131.029	17679.9	371.069	252.386	188.803	235.386	1892.48	1892.48	240.519	131.232	249.295
116	Female	24	10192.5	0	0	123.901	7.44936	7.44936	25919	1755.07	334.639	138.395	1277.62	1714.77	630.128	7773.64	12	267.877	5603.23	4800.19	1890.38	1892.98	143.044	208.69	143.044	112.813	0	0	55.9186	1892.98	207.669	473.246	946.492	187.633	1892.98	946.492	250.689	371.51	208.69	17279.4	397.984	333.765	217.402	266.724	1892.98	1892.98	212.959	208.886	268.116
117	Female	24	10128.8	0	0	91.4906	1.30421	1.30421	25674.8	1685.86	139.236	124.982	1264.3	1649.23	627.853	7687.08	12	138.864	5498.47	4632	1790.62	1793.21	49.1111	54.5188	49.1111	24.7799	0	0	12.39	1793.21	160.888	471.539	896.607	174.618	1793.21	896.607	112.391	282.613	54.5188	17116.5	201.487	138.362	109.433	126.705	1793.21	1793.21	92.9449	54.6864	139.084
118	Male	25.1618	5380.57	0.166272	0.166272	95.775	0.149644	0.149644	11660.6	1596.24	209.473	225.624	621.86	1611.04	608.444	3122.06	12	228.738	4998.23	4905.95	1763.34	1765.94	26.9253	73.1078	26.9253	42.5489	0.315916	0.315916	21.1106	1765.94	135.752	456.983	882.97	187.933	1765.94	882.97	171.131	307.443	73.1078	7604.87	322.256	209.473	589.98	222.683	1765.94	1765.94	152.599	73.2834	229.011
119	Female	24	10149.3	0	0	109.1	0.626608	0.626608	26278.6	1743.88	185.894	98.7378	1290.47	1703.65	628.016	7838.52	12	144.57	5570.19	4766.64	1884.05	1886.65	15.4861	67.6115	15.4861	22.2893	0	0	10.973	1886.65	181.4	471.664	943.327	186.518	1886.65	943.327	125.872	224.007	67.6115	17519.1	207.499	185.823	141.576	132.186	1886.65	1886.65	113.401	67.7495	144.706
120	Female	24.9893	10192.5	2.78737	2.78737	123.909	2.35855	2.35855	26278.7	1757.73	301.82	175.782	1290.78	1716.57	627.915	7845.75	12	253.21	5610.87	4873.23	1883.52	1886.13	66.257	120.959	66.257	6.26563	0.19059	0.19059	3.13282	1886.13	207.669	471.587	943.063	186.202	1886.13	943.063	157.707	334.514	120.959	17519.1	338.232	300.945	155.556	247.879	1886.13	1886.13	178.798	121.139	253.435
121	Female	24	10192.5	0	0	84.9252	4.00253	4.00253	26509.4	1760.72	351.938	113.374	1301.58	1719.67	629.048	7911	12	257.406	5622.27	4814.47	1887.15	1889.75	115.621	249.006	115.621	245.471	0	0	122.194	1889.75	207.669	472.437	944.873	189.549	1889.75	944.873	329.366	351.657	249.006	17672.9	387.473	351.064	219.315	245.993	1889.75	1889.75	275.83	249.232	257.605
122	Female	24	10192.5	0	0	96.5229	10.4581	10.4581	26538.4	1763.95	290.911	204.159	1302.63	1722.75	636.002	7921.43	12	264.772	5614.72	4813.51	1908.01	1910.62	79.1153	110.817	79.1153	91.7027	0	0	45.8513	1910.62	207.669	477.655	955.31	210.837	1910.62	955.31	241.23	315.297	110.817	17692.2	338.755	290.036	202.004	256.009	1910.62	1910.62	167.626	111.028	265.015
123	Male	25.1809	5190.94	10.9253	10.9253	100.921	1.47307	1.47307	11260.5	1576.01	239.85	146.624	604.401	1596.04	603.575	3022.45	12	193.231	4959.52	4893.05	1743.67	1746.27	41.5687	93.0502	41.5687	19.8865	0	0	9.94323	1746.27	135.752	453.332	873.137	202.852	1746.27	873.137	150.207	346.059	93.0502	7329.02	372.057	239.85	653.529	181.1	1746.27	1746.27	130.326	93.2339	193.434
124	Male	24.9955	4996.08	0	0	131.317	0	0	10807.4	1554.44	212.364	81.4455	586.027	1582.56	603.551	2921.97	12	162.992	4906.65	4820.07	1753.12	1755.73	33.464	104.158	33.464	12.0314	0	0	6.01571	1755.73	135.752	453.314	877.864	173.1	1755.73	877.864	98.3795	239.241	104.158	7051.63	243.577	211.56	616.557	153.302	1755.73	1755.73	136.446	104.324	163.195
125	Female	24.9893	10162.4	1.05263	1.05263	102.741	9.10526	9.10526	26509.4	1744.57	249.329	166.075	1299.89	1704.49	628.52	7899.29	12	209.069	5594.59	4796.67	1867.07	1869.67	83.2436	117.701	83.2436	109.105	0.473684	0.473684	49.6553	1869.67	194.563	472.041	934.836	188.046	1869.67	934.836	190.341	255.786	117.701	17672.9	283.685	248.455	187.172	198.736	1869.67	1869.67	126.571	117.901	209.286
126	Male	24.9955	5186.72	0	0	110.291	1.90793	1.90793	11180.4	1588.64	257.087	130.104	600.93	1610.14	603.589	3008.15	12	179.479	4948.5	4805.3	1810.77	1813.37	99.604	155.072	99.604	123.394	0	0	58.5543	1813.37	135.752	453.342	906.684	187.429	1813.37	906.684	180.589	273.025	155.072	7314.06	316.931	257.087	663.55	169.175	1813.37	1813.37	171.958	155.273	179.708
127	Male	25.1809	5417.93	4.24188	4.24188	94.605	8.79274	8.79274	11640.8	1624.49	299.887	193.382	623.958	1639.07	603.489	3140.13	12	203.481	5040.01	4946.26	1810.47	1813.07	71.0525	125.423	71.0525	163.354	0	0	80.4757	1813.07	135.752	453.267	906.534	187.065	1813.07	906.534	243.631	293.771	125.423	7673.55	398.519	299.887	654.537	202.88	1813.07	1813.07	253.725	125.587	203.647
128	Female	24	10192.5	0	0	107.075	24.0174	24	26514.4	1762.46	274.61	230.403	1301.63	1720.81	629.012	7909.6	12	268.831	5623.76	4868.83	1887.03	1889.64	104.412	109.026	104.412	48.5531	0	0	23.632	1889.64	207.669	472.41	944.82	189.447	1889.64	944.82	195.248	334.17	109.026	17676.3	345.137	273.735	179.552	261.552	1889.64	1889.64	182.175	109.217	269.089
129	Male	25.1809	5401.38	0.6371	0.6371	96.1136	7.89021	7.89021	11611.5	1597.33	236.801	157.722	621.293	1610.04	603.91	3123.46	12	202.235	4984.01	4816.94	1756.86	1759.46	103.01	102.273	103.009	124.504	0.6371	0.6371	59.2965	1759.46	123.668	453.583	879.731	188.577	1759.46	879.731	166.707	228.319	102.272	7631.43	337.463	235.998	604.376	191.671	1759.46	1759.46	66.9958	102.448	202.45
130	Female	24.1449	10164.7	0.144888	0.144888	98.7048	6.73728	6.73728	25728.2	1725.49	191.351	81.3702	1267.96	1687.31	627.919	7707	12	136.373	5526.08	4638.36	1881.51	1884.11	49.6909	103.778	49.6909	67.4454	0	0	32.5913	1884.11	196.817	471.589	942.057	191.347	1884.11	942.057	151.365	225.413	103.778	17152.1	214.907	190.476	150.531	122.3	1884.11	1884.11	128.822	103.964	136.537
131	Female	24	10109.1	0	0	109.392	0	0	26425.2	1713.7	265.595	159.261	1294.71	1674.84	627.897	7860.44	12	217.515	5555.04	4753.07	1811.53	1814.12	11.5958	75.0316	11.5958	5.10638	0	0	2.55319	1814.12	141.2	471.572	907.061	186.206	1814.12	907.061	152.954	321.061	75.0316	17616.8	293.549	264.721	102.95	214.387	1814.12	1814.12	73.1806	75.18	217.687
132	Male	24.9955	5314.78	0	0	112.97	24.0178	24.9955	11489.5	1601.91	157.837	103.196	614.721	1619.5	603.508	3084.58	12	227.938	4983.55	4892.7	1795.63	1798.23	85.2735	86.3843	85.2735	151.117	0	0	73.3303	1798.23	135.752	453.282	899.115	187.072	1798.23	899.115	145.047	178.744	86.3843	7495.82	323.324	157.837	652.565	226.801	1798.23	1798.23	208.941	86.5255	228.196
133	Male	25.1809	5213.65	2.08181	2.08181	159.44	0.36523	0.36523	11232.3	1563.69	249.5	156.985	604.846	1581.2	603.084	3030.73	10.6099	183.061	4962.2	4877.84	1693.43	1696.03	98.3184	119.542	98.3184	6.30022	0.693938	0.693938	2.68032	1696.03	135.752	452.964	848.016	187.076	1696.03	848.016	99.4779	267.645	119.542	7351.2	271.742	249.5	689.742	164.244	1696.03	1696.03	80.68	119.732	183.279
134	Female	24.9893	10145.2	1.10271	1.10271	102.68	1.42285	1.42285	26456.2	1717.71	325.074	276.154	1299.5	1678.11	628.003	7904.44	12	275.26	5591.51	4843.45	1789.63	1792.22	81.7173	109.395	81.7173	29.3819	0	0	14.4949	1792.22	177.345	471.651	896.112	186.557	1792.22	896.112	198.265	338.545	109.395	17637.5	357.498	324.199	169.371	266.932	1792.22	1792.22	109.402	109.582	275.478
135	Male	24.9955	5410.69	0	0	86.5055	0.567952	0.567952	11616.8	1605.2	319.32	312.696	623.325	1618.73	604.641	3139.98	12	294.724	5024.56	4946.74	1747.36	1749.96	47.1275	61.109	47.1275	40.1217	0.121704	0.121704	18.9901	1749.96	135.752	454.131	874.981	190.402	1749.96	874.981	242.745	350.9	61.109	7671.28	378.603	318.517	596.858	285.722	1749.96	1749.96	95.2306	61.2883	294.96
136	Male	24.9955	5370.77	0	0	105.231	11.6561	11.6561	11645.6	1606.88	261.689	188.85	619.337	1622.81	607.308	3110.69	12	208.131	4981.12	4831.13	1813.49	1816.09	76.0793	101.168	76.0793	105.339	0	0	51.3635	1816.09	135.752	456.131	908.044	198.442	1816.09	908.044	190.379	277.532	101.169	7587.38	324.742	261.689	659.952	194.264	1816.09	1816.09	104.762	101.369	208.335
137	Female	24.9893	10192.5	1.12924	1.12924	93.9459	24.1909	24.9893	26481.1	1743.03	285.163	205.503	1300.62	1701.82	630.038	7908.51	12	276.094	5603.68	4830.4	1850.26	1852.86	63.2762	101.868	63.2762	57.1309	0.12547	0.12547	27.9302	1852.86	207.669	473.179	926.431	192.476	1852.86	926.431	203.228	317.488	101.868	17654.1	321.467	284.289	146.869	271.393	1852.86	1852.86	167.413	102.068	276.349
138	Male	24.9955	5413.12	0	0	95.4173	0.793544	0.793544	11728	1619.54	245.173	198.405	623.855	1634.94	609.859	3135.11	12	188.281	5002.36	4897.12	1829.58	1832.18	23.1031	93.9337	23.1031	54.4901	0	0	26.759	1832.18	135.752	458.045	916.09	189.662	1832.18	916.09	191.53	265.124	93.9337	7666.72	271.416	245.173	624.19	177.88	1832.18	1832.18	128.324	94.1212	188.483
139	Female	24	10192.5	0	0	96.1642	0.835072	0.835072	26121.3	1705.41	163.839	134.476	1283.09	1667.36	627.901	7800.87	12	210.718	5552.29	4768.26	1791.98	1794.58	35.2112	58.2139	35.2112	133.451	0	0	66.1407	1794.58	207.669	471.576	897.289	186.199	1794.58	897.289	135.078	207.708	58.2139	17414.2	316.768	162.964	117.39	210.173	1794.58	1794.58	207.71	58.3757	210.99
140	Male	25.1809	5232.79	3.25767	3.25767	111.509	4.5746	4.5746	11274.2	1598.6	300.136	152.967	605.299	1618.43	604.242	3034.43	12	198.594	4973.18	4835.65	1812.72	1815.33	87.6661	175.617	87.6661	135.505	0.103968	0.103968	67.6252	1815.33	135.752	453.831	907.663	190.953	1815.33	907.663	210.24	314.271	175.617	7377.47	368.095	299.333	690.574	184.908	1815.33	1815.33	181.039	175.834	198.83
141	Female	24.9893	10181.2	2.99899	2.99899	87.4966	2.62074	2.62074	26562.5	1758.74	214.529	185.846	1301.03	1718.58	638.736	7905.87	12	194.822	5592.92	4778.17	1916.21	1918.81	86.0423	101.739	86.0423	175.535	0	0	81.5166	1918.81	207.669	479.702	959.405	201.255	1918.81	959.405	193.605	218.309	101.739	17708.3	302.098	213.654	168.343	180.37	1918.81	1918.81	145.29	101.931	195.048
142	Male	25.1809	4989.15	24.0178	24.9955	110.752	13.5314	13.5314	10811.7	1569.27	200.979	120.021	585.575	1597.87	605.331	2920.4	17.298	147.881	4893.48	4739.51	1815.99	1818.59	90.4662	90.4662	90.4662	27.7072	5.298	5.298	13.8536	1818.59	135.752	454.649	909.297	192.234	1818.59	909.297	109.388	275.749	90.4662	7040.38	210.959	200.979	671.235	134.85	1818.59	1818.59	95.121	90.6623	148.073
143	Female	24	10192.5	0	0	119.766	0.549216	0.549216	25938.4	1724.5	211.439	116.523	1276.89	1685.63	629.06	7761.66	12	209.471	5569.73	4811.05	1825.8	1828.4	30.429	88.0777	30.429	60.0016	0	0	30.0008	1828.4	207.669	472.445	914.202	186.372	1828.4	914.202	116.272	250.214	88.0777	17292.2	310.509	210.565	135.023	207.688	1828.4	1828.4	164.159	88.2312	209.671
144	Male	24.9955	5441.2	0	0	96.042	24.0178	24.9182	11676.8	1623.9	344.69	79.0481	624.316	1639.38	609.462	3141.08	12	327.012	5029.43	4894.5	1828.38	1831.04	179.595	236.073	179.595	273.474	0.51202	0.51202	128.017	1831.04	135.752	457.761	915.521	205.508	1831.04	915.521	322.539	324.893	236.073	7684.16	384.151	344.69	711.906	322.144	1831.04	1831.04	271.866	236.266	327.207
145	Female	24	10192.5	0	0	117.262	0.195084	0.195084	25685.4	1737.39	174.376	56.5718	1266.72	1698.11	627.887	7709.35	12	208.99	5579.97	4819.64	1856.16	1858.76	45.2492	95.1321	45.2492	127.39	0.195084	0.195084	63.3429	1858.76	207.669	471.566	929.38	186.2	1858.76	929.38	119.099	197.977	95.1321	17123.6	283.426	173.502	151.858	208.3	1858.76	1858.76	190.301	95.2988	209.217
146	Male	24.9955	5352.18	0	0	109.279	2.04032	2.04032	11568.2	1592.57	250.682	168.788	618.083	1606.99	606.685	3102.38	12	208.95	4988.23	4881.87	1752.87	1755.47	53.1267	89.1974	53.1267	59.5579	0	0	28.9512	1755.47	135.752	455.664	877.737	188.142	1755.47	877.737	155.13	238.898	89.1989	7559.62	303.052	250.682	649.512	198.016	1755.47	1755.47	93.2146	89.3923	209.2
147	Male	24.9955	5274.36	0	0	114.49	4.3151	4.3151	11395.7	1599.38	241.602	125.195	609.715	1617.85	608.105	3058.66	12	191.951	4959.35	4816.78	1824.32	1826.92	110.034	122.182	110.034	92.9921	0	0	42.6907	1826.92	135.752	456.729	913.458	200.792	1826.92	913.458	173.185	271.361	122.182	7442.77	263.693	240.799	693.62	179.26	1826.92	1826.92	137.829	122.379	192.15
148	Male	25.1809	5334.98	0.212164	0.212164	113.204	3.88968	3.88968	11498.8	1608.48	267.11	128.136	614.83	1625.41	603.55	3086.89	12	183.421	4992.27	4876.88	1810.65	1813.25	73.1562	137.524	73.1562	106.789	0.212164	0.212164	52.8433	1813.25	135.752	453.313	906.626	187.075	1813.25	906.626	199.301	269.094	137.524	7520.04	314.553	267.11	693.472	168.062	1813.25	1813.25	152.082	137.698	183.653
149	Female	24	10192.5	0	0	85.4935	8.62755	8.62755	26278.5	1742.76	258.709	177.006	1290.2	1702.36	629.265	7841.76	12	231.404	5596.36	4819.75	1858.76	1861.36	47.7729	107.228	47.7729	74.7355	0.329716	0.329716	37.0465	1861.36	207.669	472.599	930.681	190.267	1861.36	930.681	213.301	312.124	107.228	17519	365.943	257.835	177.297	216.773	1861.36	1861.36	218.45	107.397	231.618
150	Male	25.1809	5096.61	2.24492	2.24492	97.7146	9.61289	9.61289	11056.8	1579.1	241.555	154.726	593.694	1605.81	603.85	2967.01	13.7844	174.389	4934.31	4827.75	1808.74	1811.34	38.654	123.872	38.654	61.2462	1.78443	1.78443	30.5462	1811.34	135.752	453.538	905.672	167.415	1811.34	905.672	177.057	302.655	123.872	7179.92	299.476	241.555	621.159	157.457	1811.34	1811.34	196.723	124.077	174.59
151	Male	24.9955	5105.83	0	0	145.411	0	0	11062.3	1555.38	253.107	132.271	596.531	1578.03	603.536	2980.49	12	198.239	4940.92	4865.94	1712.06	1714.67	61.8061	127.922	61.8061	50.1289	0	0	25.0645	1714.67	135.752	453.302	857.333	152.867	1714.67	857.333	123.5	329.559	127.922	7203	358.551	253.107	653.243	193.263	1714.67	1714.67	164.784	128.094	198.452
152	Male	25.1809	5405.25	1.80092	1.80092	100.494	1.1195	1.1195	11630	1617.65	267.458	195.534	622.756	1632.08	603.536	3129.91	12	202.533	5001.09	4873.28	1810.61	1813.21	34.7981	102.515	34.7981	50.864	0.77878	0.77878	24.9604	1813.21	135.752	453.303	906.605	187.076	1813.21	906.605	197.998	295.209	102.517	7650.2	296.468	266.655	628.444	195.498	1813.21	1813.21	131.665	102.699	202.706
153	Male	25.1809	5393.91	0.517168	0.517168	153.598	0.37351	0.37351	11615.4	1591.92	211.665	164.714	621.678	1603.77	603.508	3123.7	12	143.495	4996.85	4920.72	1723.92	1726.53	92.6087	92.6086	92.6086	5.66011	0.890678	0.890678	2.68607	1726.53	135.752	453.282	863.265	187.074	1726.53	863.265	98.6564	235.058	92.6086	7613.52	241.454	211.665	687.495	124.591	1726.53	1726.53	91.6246	92.7921	143.675
154	Male	24.9955	5189.34	0	0	102.453	0	0	11224.1	1558.61	186.873	120.945	602.254	1576.34	603.476	3011.78	12	167.086	4911.47	4756.95	1711.66	1714.26	12.6428	60.2446	12.6428	11.6959	0	0	5.79368	1714.26	135.752	453.258	857.131	187.465	1714.26	857.131	129.984	259.531	60.2431	7315.28	228.7	186.873	571.872	158.387	1714.26	1714.26	99.9364	60.4053	167.307
155	Female	24	10192.5	0	0	145.113	1.26984	1.26984	25833.9	1701.18	232.581	122.765	1271.99	1663.28	628.274	7737.3	12	205.079	5557.33	4800.82	1772.04	1774.64	70.4885	118.844	70.4885	96.1375	0	0	48.0687	1774.64	207.669	471.856	887.32	164.777	1774.64	887.32	112.123	275.722	118.844	17222.6	351.288	232.51	175.973	203.122	1774.64	1774.64	160.892	119.023	205.289
156	Male	24.9955	4987.26	0	0	90.9473	12.185	12.185	10754.8	1562.29	277.018	88.1058	582.084	1592.81	603.73	2908.19	12	162.623	4893.49	4720.65	1811.19	1813.79	33.174	214.205	33.174	166.965	0	0	83.4824	1813.79	135.752	453.448	906.897	184.903	1813.79	906.897	243.616	288.336	214.205	7010.76	307.844	277.018	691.296	148.699	1813.79	1813.79	233.795	214.487	162.796
157	Male	25.1809	5315.1	10.8332	10.8332	102.442	24.2228	24.904	11461.8	1607.28	317.022	191.796	612.868	1624.88	604.114	3075.15	12	231.013	4994.89	4879.34	1812.34	1814.94	143.981	145.518	143.981	92.6844	0.68486	0.68486	45.1781	1814.94	135.752	453.736	907.471	188.635	1814.94	907.471	222.483	306.769	145.518	7501.45	320.164	316.219	695.032	217.575	1814.94	1814.94	165.919	145.698	231.185
158	Male	24.9955	5335.16	0	0	86.5386	1.71446	1.71446	11567.1	1588.32	196.628	179.575	616.362	1604.34	609.026	3090.28	12	172.091	4950.4	4812.14	1778.59	1781.19	17.5172	61.4005	17.5172	54.894	0	0	27.1814	1781.19	135.752	457.42	890.597	187.936	1781.19	890.597	160.54	246.956	61.4019	7528.08	258.29	195.824	585.267	160.186	1781.19	1781.19	115.21	61.5537	172.288
159	Female	24	10161	0	0	103.007	0	0	26132.3	1717.15	244.677	155.182	1283.52	1677.99	627.923	7801.6	12	214.558	5581.89	4855.28	1792.81	1795.41	27.5922	95.4756	27.5922	37.8942	0	0	18.7364	1795.41	193.1	471.593	897.705	174.606	1795.41	897.705	128.541	239.547	95.4756	17421.5	330.023	243.802	178.478	204.74	1795.41	1795.41	125.157	95.6468	214.786
160	Male	24.9955	5122.35	0	0	113.626	0	0	11102.3	1562.88	191.607	107.077	597.973	1583.58	603.543	2986.26	12	124.634	4903.39	4781.52	1743.91	1746.51	44.9428	78.7708	44.9428	0	0	0	0	1746.51	135.752	453.308	873.255	187.078	1746.51	873.255	110.85	229.435	78.7708	7232.79	212.495	191.607	644.767	109.993	1746.51	1746.51	122.485	78.9185	124.776
161	Female	24.9893	10175.1	2.26956	2.26956	125.328	1.15338	1.15338	25686.8	1748.43	318.893	195.716	1266.93	1710.09	627.999	7710.97	14.2696	244.756	5590.18	4817.49	1884	1886.6	133.264	138.979	133.264	39.215	2.26956	2.26956	19.3154	1886.6	207.205	471.649	943.299	186.206	1886.6	943.299	134.513	335.772	138.979	17124.6	351.691	318.018	215.976	240.772	1886.6	1886.6	139.262	139.174	244.987
162	Female	24	10165.6	0	0	86.7759	0	0	26503.5	1753.83	276.292	226.449	1300.93	1713.35	628.018	7910.45	12	230.689	5608.03	4825.29	1884.05	1886.66	21.177	89.7333	21.177	69.0648	0	0	33.5554	1886.66	197.761	471.664	943.328	186.567	1886.66	943.328	196.469	247.206	89.7333	17669	297.141	275.418	129.752	225.067	1886.66	1886.66	129.782	89.9078	230.892
163	Female	24	10192.5	0	0	85.9193	4.98036	4.98036	26134.3	1747.76	272.994	149.614	1284.06	1707.15	628.187	7804.79	12	183.291	5584.56	4762.55	1884.56	1887.16	82.4981	146.41	82.4981	116.173	0	0	56.558	1887.16	207.669	471.79	943.58	186.803	1887.16	943.58	235.231	293.524	146.41	17422.9	296.113	272.12	210.124	172.591	1887.16	1887.16	164.608	146.63	183.485
164	Female	24	10184.8	0	0	80.4523	4.73862	4.73862	26458	1754.51	181.01	183.763	1297.49	1714.45	634.553	7883.8	12	158.766	5591.97	4792.42	1903.66	1906.26	57.9602	105.38	57.9602	189.357	0	0	91.0913	1906.26	207.669	476.565	953.129	186.181	1906.26	953.129	168.712	162.034	105.38	17638.7	297.479	180.135	170.677	158.224	1906.26	1906.26	148.936	105.575	158.975
165	Male	25.1718	5420.79	0.176237	0.176237	83.2776	20.3554	20.3554	11629.1	1622.5	345.247	220.528	622.955	1637.82	606.007	3136.85	12.1762	250.441	5023.78	4893.56	1818.02	1820.62	53.3762	153.464	53.3762	143.281	0.293729	0.293729	70.9338	1820.62	135.752	455.155	910.311	193.92	1820.62	910.311	297.585	334.358	153.463	7668.17	398.077	344.443	666.553	248.149	1820.62	1820.62	230.722	153.675	250.672
166	Male	24.9955	5190.81	0	0	98.0818	0.792904	0.792904	11183.5	1572.89	234.96	92.1541	602.252	1592.24	603.685	3014.68	12	187.247	4960.22	4879.96	1725.79	1728.39	41.1817	91.5653	41.1817	31.5493	0	0	15.2311	1728.39	135.752	453.414	864.196	188.242	1728.39	864.196	158.862	249.609	91.5653	7332.5	267.292	234.157	628.641	173.955	1728.39	1728.39	165.065	91.7418	187.441
167	Female	24	10178.2	0	0	101.453	1.44914	1.44914	25940.9	1721.96	202.426	118.432	1276.46	1683.32	628.834	7758.13	12	167.644	5551.43	4742.39	1842.73	1845.33	36.7332	89.2795	36.7332	86.7521	0	0	41.3675	1845.33	207.669	472.276	922.664	192.58	1845.33	922.664	142.903	196.978	89.2795	17294	261.661	201.552	165.566	156.75	1845.33	1845.33	142.397	89.4741	167.865
168	Female	24.8354	10192.5	0.83542	0.83542	111.437	15.5388	15.5388	26508.8	1767.1	332.846	208.655	1302.58	1723.32	629.742	7924	12	287.998	5626.7	4876.18	1889.23	1891.83	44.1863	105.539	44.1863	33.1384	0	0	16.5692	1891.83	207.669	472.958	945.916	191.828	1891.83	945.916	194.256	314.879	105.539	17672.5	353.033	332.775	140.852	283.225	1891.83	1891.83	167.408	105.673	288.157
169	Male	24.9955	5354.25	0	0	113.658	0	0	11609.4	1573.92	252.224	182.057	618.337	1586.28	603.049	3101.55	10.4863	220.557	4967.39	4840.6	1690.39	1693	30.4971	80.8959	30.4971	5.0152	0	0	2.25372	1693	130.832	452.937	846.498	187.079	1693	846.498	156.897	289.713	80.8959	7555.15	280.969	251.42	583.93	211.014	1693	1693	74.0845	81.0626	220.786
170	Male	24.9955	5419.37	0	0	78.252	12.3281	12.3281	11624	1618.18	369.116	110.107	621.029	1634.46	605.061	3123.55	12	263.844	5020.91	4878.29	1815.18	1817.78	162.715	279.159	162.715	295.814	0	0	142.515	1817.78	135.752	454.446	908.892	191.712	1817.78	908.892	367.429	349.737	279.159	7638.68	427.644	369.116	698.11	255.766	1817.78	1817.78	277.714	279.379	264.025
171	Male	24.9955	5144.24	0	0	138.366	0	0	11166.1	1556.39	220.799	136.64	600.224	1578.42	603.813	3001.62	12	205.243	4953.8	4918.46	1704.36	1706.97	58.4776	104.336	58.4776	102.605	0	0	51.3025	1706.97	135.752	453.51	853.483	146.278	1706.97	853.483	116.455	298.964	104.336	7250.38	416.871	220.799	669.038	203.724	1706.97	1706.97	222.858	104.515	205.459
172	Female	24.9893	10151.5	3.12304	3.12304	90.5624	9.90755	9.90755	26530.9	1764.56	316.739	264.752	1302.57	1722	630.715	7922.35	12	290.13	5634.4	4887.25	1883.28	1885.88	74.9341	97.4255	74.9341	83.2092	0	0	39.5957	1885.88	183.669	473.687	942.942	188.282	1885.88	942.942	235.191	300.788	97.4255	17687.2	345.041	315.865	155.102	286.418	1885.88	1885.88	115.659	97.6218	290.355
173	Male	24.9955	5196.5	0	0	99.0407	0	0	11263.7	1586.4	230.02	171.732	604.184	1607	605.389	3022.53	12	128.817	4935.86	4832.85	1816.17	1818.77	60.7664	96.3751	60.7664	71.0852	0	0	33.3526	1818.77	135.752	454.692	909.385	192.613	1818.77	909.385	160.231	232.835	96.3751	7350.85	272.488	230.02	650.692	110.001	1818.77	1818.77	170.32	96.5418	128.998
174	Female	24.379	10192.5	0.378954	0.378954	85.9236	6.26732	6.26732	26469.8	1750.8	283.464	135.085	1298.49	1710.37	629.424	7886.4	12	255.431	5592.85	4744.68	1888.27	1890.87	66.6857	157.707	66.6857	160.21	0	0	79.2187	1890.87	207.669	472.718	945.436	190.716	1890.87	945.436	294.351	348.554	157.707	17646.5	415.932	282.59	218.54	248.502	1890.87	1890.87	183.33	157.926	255.643
175	Male	25.0514	5166.05	0.055874	0.055874	112.896	1.47134	1.47134	11134.4	1578.98	301.629	120.142	600.726	1599.75	603.683	3007.09	12	249.993	4975.33	4911.69	1748.64	1751.24	54.1419	109.844	54.1419	39.5213	0.055874	0.055874	19.4091	1751.24	135.752	453.413	875.622	187.336	1751.24	875.622	153.112	270.053	109.844	7292.69	348.409	301.629	660.757	237.773	1751.24	1751.24	145.182	110.025	250.247
176	Female	24.4588	10192.5	0.458776	0.458776	83.8586	24.1909	24.4588	26493.3	1758.45	321.945	121.623	1301.44	1717.65	628.078	7909.43	12	321.352	5620.66	4806.5	1884.23	1886.84	204.016	221.657	186.807	263.081	0	0	128.987	1886.84	207.669	471.709	943.418	186.807	1886.84	943.418	301.04	276.391	221.657	17662.2	413.115	321.874	216.577	318.139	1886.84	1886.84	271.422	221.859	321.586
177	Female	24.9893	10103.3	3.91812	3.91812	88.178	0	0	26433.6	1710.15	379.999	334.401	1298.61	1670.36	627.545	7904.87	12	311.863	5593.6	4859.38	1762.08	1764.66	11.7494	47.3982	11.7494	3.86789	0	0	0	1764.66	135.426	471.303	882.33	186.655	1764.66	882.33	250.195	379.18	47.3982	17622.4	391.326	379.928	80.919	298.329	1764.66	1764.66	67.4034	47.5656	312.068
178	Female	24.9893	10192.5	1.36906	1.36906	78.4067	5.71228	5.71228	26554.5	1765.44	312.954	231.153	1302.81	1723.03	632.238	7918.02	12	253.99	5621.78	4843.97	1896.72	1899.32	56.1668	125.877	56.1668	124.254	0	0	62.1268	1899.32	207.669	474.829	949.658	188.609	1899.32	949.658	266.074	316.963	125.877	17703	355.361	312.08	189.82	246.38	1899.32	1899.32	172.265	126.079	254.219
179	Female	24.9893	10192.5	2.8808	2.8808	114.841	0	0	26226.6	1724.4	216.676	201.065	1287.63	1684.95	627.902	7826.05	12	226.669	5579.67	4824.1	1819.49	1822.09	54.7631	97.3346	54.7631	32.4091	0	0	15.2429	1822.09	207.669	471.575	911.043	186.202	1822.09	911.043	168.26	318.811	97.3346	17484.4	331.499	216.605	140.434	218.792	1822.09	1822.09	189.04	97.5044	226.906
180	Male	24.9955	5395.43	0	0	85.9724	0	0	11708.1	1613.11	295.229	214.013	621.028	1630.13	603.453	3121.55	12	247.387	5022.46	4938.11	1810.36	1812.96	121.059	151.856	121.059	108.856	0	0	50.5171	1812.96	135.752	453.241	906.481	187.072	1812.96	906.481	234.108	303.882	151.856	7597.76	321.113	294.426	645.437	231.888	1812.96	1812.96	236.963	152.036	247.642
181	Female	24.9893	10190	2.17824	2.17824	112.913	1.70009	1.70009	26084.9	1726.31	282.923	162.508	1282.34	1687.08	627.931	7794.88	12	230.483	5581.12	4826.95	1824.95	1827.54	56.337	112.499	56.337	43.0336	0	0	20.9406	1827.54	207.669	471.597	913.771	186.416	1827.54	913.771	166.874	304.41	112.499	17390	337.104	282.049	153.964	217.074	1827.54	1827.54	154.181	112.691	230.725
182	Female	24	10192.5	0	0	79.2932	3.3505	3.3505	25744.7	1766.48	414.291	74.044	1269.32	1725.62	632.91	7733.56	12	292.071	5624.89	4849.56	1898.73	1901.33	187.722	295.314	187.722	320.337	0	0	145.077	1901.33	207.669	475.333	950.666	201.019	1901.33	950.666	380.979	391.991	295.314	17163.1	435.331	413.417	230.788	280.047	1901.33	1901.33	361.152	295.584	292.253
183	Female	24	10192.5	0	0	99.7527	20.773	20.773	25604.2	1738.98	298.689	87.3149	1264.51	1699.57	629.252	7688.68	12	255.185	5583.81	4788.88	1862.94	1865.54	150.174	150.586	150.174	93.3349	0	0	42.2378	1865.54	207.669	472.589	932.771	190.319	1865.54	932.771	201.043	290.683	150.586	17069.4	329.49	297.815	182.659	247.597	1865.54	1865.54	209.121	150.793	255.41
184	Female	24	10120.2	0	0	117.191	1.35578	1.35578	26447.8	1708.45	249.183	170.975	1298.73	1669.04	627.369	7899.09	12	207.344	5576.1	4819.05	1778.26	1780.85	13.6593	69.7663	13.6593	1.03943	1.35578	1.35578	0.519715	1780.85	152.344	471.172	890.423	186.201	1780.85	890.423	166.029	268.569	69.7663	17631.8	269.673	248.308	134.408	201.588	1780.85	1780.85	84.4007	69.9382	207.544
185	Male	24.9955	5191.97	0	0	108.542	2.31818	2.31818	11198.9	1582.45	222.31	151.283	602.773	1602.34	603.536	3018.19	12	170.092	4955.68	4845.88	1766.56	1769.16	91.1039	110.872	91.1039	72.2273	0	0	34.2609	1769.16	135.752	453.303	884.58	187.077	1769.16	884.58	155.493	260.52	110.872	7338.24	274.429	221.507	690.563	152.956	1769.16	1769.16	131.77	111.063	170.325
186	Female	24	10157.9	0	0	83.5051	1.78749	1.78749	26568.4	1758.57	215.596	225.775	1301.08	1718.47	635.307	7906.47	12	197.308	5599.62	4808.21	1905.92	1908.52	41.6396	106.424	41.6396	84.4091	0	0	41.2379	1908.52	190.029	477.131	954.262	188.315	1908.52	954.262	183.522	227.136	106.424	17712.2	271.708	214.721	169.251	183.946	1908.52	1908.52	122.027	106.638	197.55
187	Female	24.9893	10176.8	1.42287	1.42287	85.9202	10.2619	10.2619	26164.6	1745.96	258.931	142.068	1285.36	1706.68	631.661	7813.82	12	180.712	5574.49	4734.65	1894.98	1897.58	33.3759	117.544	33.3759	101.412	0	0	49.9947	1897.58	207.669	474.396	948.791	197.332	1897.58	948.791	207.72	285.793	117.544	17443	287.247	258.057	197.069	170.157	1897.58	1897.58	140.985	117.72	180.889
188	Female	24.9893	10175.6	1.26677	1.26677	96.8805	12.8912	12.8912	26467	1737.29	197.463	149.261	1297.63	1697.53	628.148	7882.81	12	208.031	5579.18	4775.51	1859.94	1862.54	34.7277	79.9752	34.7277	66.5425	0	0	32.9479	1862.54	207.669	471.761	931.271	186.727	1862.54	931.271	169.295	245.776	79.9752	17644.7	288.027	196.588	149.532	205.037	1862.54	1862.54	139.792	80.1509	208.248
189	Male	25.1588	5411.87	0.163299	0.163299	116.92	24.1811	25.1588	11629.8	1620.03	328.156	157.804	622.199	1635.05	604.462	3131.01	12	259.553	5025.64	4898.49	1813.38	1815.99	72.0763	171.022	72.0763	123.046	0.163299	0.163299	61.5228	1815.99	135.752	453.997	907.993	189.933	1815.99	907.993	262.16	321.432	171.022	7654.32	353.169	328.156	695.995	251.262	1815.99	1815.99	160.482	171.213	259.73
190	Male	24.9955	5396.13	0	0	90.3134	12.0713	12.0713	11595	1594.2	264.347	187.98	620.987	1606.19	603.492	3119.57	12	235.212	4985.22	4845.35	1739.48	1742.08	47.9036	81.5305	47.9036	43.3471	0	0	20.7875	1742.08	135.752	453.269	871.04	187.076	1742.08	871.04	199.626	286.31	81.5305	7629.63	297.815	264.347	625.597	229.554	1742.08	1742.08	99.7243	81.6849	235.433
191	Male	25.1809	5392.38	5.89036	5.89036	94.6619	0.40858	0.40858	11624.9	1589.65	243.256	217.369	623.057	1600.7	603.73	3129.12	12	220.86	4993.18	4890.96	1713.2	1715.8	21.5301	76.1965	21.5301	5.37964	0	0	2.68982	1715.8	119.872	453.448	857.902	187.889	1715.8	857.902	146.405	223.913	76.195	7639.83	259.191	242.453	614.001	210.296	1715.8	1715.8	63.1995	76.3723	221.118
192	Male	25.1668	5412.35	0.17131	0.17131	83.2071	1.27979	1.27979	11633.5	1617.51	268.595	243.069	623.208	1632.16	604.014	3133.5	12	212.561	5014.28	4904.34	1812.04	1814.64	74.2617	100.493	74.2617	116.672	0.090694	0.090694	58.3211	1814.64	135.752	453.661	907.322	187.444	1814.64	907.322	209.326	275.63	100.495	7663.34	379.211	267.792	582.657	204.527	1814.64	1814.64	154.679	100.662	212.769
193	Male	25.1809	5175.79	7.76884	7.76884	108.232	3.916	3.916	11208	1572.25	288.035	153.123	602.514	1592.65	603.512	3014.58	12	215.363	4959.02	4871.24	1736.29	1738.89	38.0029	128.129	38.0029	15.2219	0	0	4.76868	1738.89	135.752	453.284	869.445	172.587	1738.89	869.445	179.903	341.288	128.129	7316.97	340.861	288.035	614.444	200.007	1738.89	1738.89	225.99	128.331	215.569
194	Female	24	10146.2	0	0	109.778	0	0	26436.3	1708.56	251.305	219.704	1297.78	1669.19	627.732	7888.12	11.8312	253.151	5588.29	4862.25	1763.89	1766.48	45.1592	71.6741	45.1592	12.0971	0	0	6.04854	1766.48	178.363	471.447	883.241	186.203	1766.48	883.241	172.715	305.994	71.6741	17624.2	332.501	250.431	139.525	243.774	1766.48	1766.48	110.362	71.8396	253.422
195	Female	24	10165.4	0	0	97.581	0	0	26486.2	1707.18	206.418	203.533	1297.74	1668.67	633.176	7883.45	12	207.198	5562.59	4798.99	1786.82	1789.42	19.3298	60.4606	19.3298	57.8241	0	0	28.6429	1789.42	197.566	475.532	894.71	186.191	1789.42	894.71	149.046	247.12	60.4606	17657.5	291.785	205.544	108.14	205.605	1789.42	1789.42	129.624	60.6053	207.389
196	Male	25.1809	5410.31	0.418596	0.418596	89.8866	2.51159	2.51159	11645.9	1615.04	273.604	220.269	622.208	1630.12	606.39	3126.54	12	208.313	4997.31	4856.5	1819.17	1821.77	52.6254	107.312	52.6254	79.2345	0	0	38.8581	1821.77	135.752	455.443	910.886	191.021	1821.77	910.886	210.208	274.699	107.31	7657.39	306.328	272.801	649.139	195.677	1821.77	1821.77	130.936	107.51	208.519
197	Male	24.9955	5409.14	0	0	114.159	0	0	11623.1	1602.24	290.478	241.576	623.759	1614.52	603.804	3140.61	12	266.267	5022.28	4941.73	1739.02	1741.63	35.1038	80.1216	35.1038	45.6466	0	0	18.47	1741.63	135.752	453.503	870.816	187.918	1741.63	870.816	187.02	307.74	80.1216	7663.87	343.629	290.478	588.687	261.375	1741.63	1741.63	102.031	80.2893	266.508
198	Male	24.9955	5257.42	0	0	90.6626	17.9249	17.9249	11336.9	1603.15	337.384	125.464	607.155	1624.13	606.412	3044.63	12	304.281	4999.38	4913.63	1819.24	1821.84	201.154	201.33	195.821	239.294	0	0	112.729	1821.84	135.752	455.459	910.918	195.821	1821.84	910.918	312.801	327.402	201.33	7406.97	363.138	337.384	702.214	294.332	1821.84	1821.84	250.991	201.519	304.489
199	Female	24.9893	10192.5	1.16991	1.16991	117.258	0.548396	0.548396	26229.5	1761.12	284.971	171.003	1289.3	1719.45	628.778	7840.1	12	247.355	5616.63	4876.48	1886.33	1888.94	80.7939	133.405	80.7939	37.1812	0	0	18.3402	1888.94	207.669	472.235	944.47	188.762	1888.94	944.47	170.613	318.609	133.405	17486.3	343.817	284.9	189.379	241.008	1888.94	1888.94	226.691	133.551	247.574
200	Female	24	10125.4	0	0	118.428	0	0	25677.8	1694.59	211.969	128.294	1265.5	1658.04	627.812	7695.12	12	170.31	5519.04	4691.53	1795.24	1797.84	46.7444	88.6261	46.7444	1.87257	0	0	0.936285	1797.84	157.524	471.508	898.919	171.986	1797.84	898.919	109.282	278.919	88.6261	17118.5	237.748	211.094	122.049	156.834	1797.84	1797.84	89.513	88.8019	170.505
201	Male	24.9955	5409.77	0	0	115.999	1.1722	1.1722	11639.6	1601.37	285.149	239.233	624.669	1613.2	604.259	3145.34	12	256.533	5025.49	4944.67	1731.65	1734.26	30.6482	76.9094	30.6482	36.0833	0	0	17.8714	1734.26	135.752	453.844	867.129	189.29	1734.26	867.129	205.402	332.85	76.9094	7668.47	377.242	285.149	613.023	252.055	1734.26	1734.26	124.98	77.0706	256.765
202	Female	24.2543	10127.2	0.254327	0.254327	72.8871	4.93112	4.93112	26371.7	1715.54	189.37	137.726	1291.35	1677.83	629.009	7841.95	12.2543	155.16	5517.56	4625.6	1863.55	1866.16	15.8272	44.2403	15.8272	279.393	0.254327	0.254327	139.696	1866.16	159.336	472.407	933.078	190.413	1866.16	933.078	176.518	184.249	44.2403	17581.2	445.454	188.495	111.588	142.521	1866.16	1866.16	91.3191	44.3801	155.3
203	Male	24.9955	5406.2	0	0	83.1086	0	0	11605.4	1598.93	326.96	291.93	622.739	1612.56	604.012	3136.5	12	271.405	5002.15	4916.04	1736.69	1739.3	8.827	31.0023	8.827	18.8909	0	0	9.44547	1739.3	127.743	453.66	869.649	188.537	1739.3	869.649	243.8	337.431	31.0036	7660.56	350.519	326.157	576.477	260.859	1739.3	1739.3	70.9908	31.1215	271.554
204	Female	24.9893	10192.5	1.28716	1.28716	89.8785	5.57771	5.57771	26547.5	1758.11	362.625	131.325	1304.11	1715.47	631.136	7924.59	12	326.151	5606.59	4782.96	1893.41	1896.01	67.2225	196.201	67.2225	219.338	0	0	106.828	1896.01	207.669	474.003	948.005	190.798	1896.01	948.005	302.912	344.743	196.201	17698.4	381.513	361.751	220.568	322.501	1896.01	1896.01	263.148	196.383	326.33
205	Male	24.9955	5390.15	0	0	134.728	0	0	11643.8	1602.26	306.819	184.879	622.426	1615.45	603.538	3128.01	12	238.742	5016.43	4931.52	1755.1	1757.7	21.1528	106.519	21.1528	50.1884	0	0	25.0942	1757.7	135.752	453.304	878.849	187.076	1757.7	878.849	167.354	311.261	106.519	7630.4	354.149	306.819	622.409	235.922	1757.7	1757.7	129.942	106.682	238.925
206	Female	24	10155.6	0	0	95.4259	0.763756	0.763756	25470.4	1686.6	196.791	113.184	1257.4	1650.4	627.86	7646.39	12	144.538	5504.83	4669.62	1786.26	1788.85	69.5211	82.5203	69.5211	15.2057	0	0	7.60286	1788.85	187.739	471.544	894.427	165.706	1788.85	894.427	114.933	250.778	82.5203	16980.2	219.967	195.916	154.358	129.65	1788.85	1788.85	119.796	82.6795	144.726
207	Female	24.7868	10131.3	0.786756	0.786756	111.01	0	0	25840.1	1699.7	161.165	95.0661	1272.22	1662.42	627.828	7731.38	12	104.437	5528.28	4729.75	1796.46	1799.06	33.9359	60.5469	33.9359	7.80198	0.786756	0.786756	3.90099	1799.06	163.453	471.52	899.531	187.321	1799.06	899.531	94.0648	182.441	60.5469	17226.8	182.732	160.291	150.34	89.8216	1799.06	1799.06	95.5099	60.7053	104.618
208	Female	24.9893	10192.5	2.37689	2.37689	142.468	0	0	25779.9	1756.21	258.697	111.459	1270.87	1715.01	627.909	7731.46	12	238.81	5596.25	4882.29	1883.73	1886.33	52.4091	129.566	52.4091	73.1097	0	0	36.5549	1886.33	207.669	471.583	943.167	164.501	1886.33	943.167	99.0222	267.815	129.566	17186.6	354.415	257.823	145.925	238.586	1886.33	1886.33	274.511	129.739	239.042
209	Female	24.9893	10123.1	8.84154	8.84154	143.666	3.35552	3.35552	26002.4	1746.79	201.236	100.15	1281.09	1706.94	627.957	7788.34	19.9361	179.524	5592.48	4850.72	1868.47	1871.08	85.4328	92.314	85.4328	5.96538	7.93608	7.93608	2.98269	1871.08	155.186	471.62	935.539	186.363	1871.08	935.539	95.3889	217.301	92.314	17334.9	238.404	201.165	210.636	176.927	1871.08	1871.08	87.2441	92.4826	179.697
210	Male	25.1809	5216.42	1.80296	1.80296	78.1311	2.83323	2.83323	11253.4	1581.97	194.154	113.958	602.599	1600.87	603.317	3014.45	12	161.399	4923.59	4724.5	1806.82	1809.42	130.3	129.601	130.298	255.377	0	0	123.794	1809.42	135.752	453.138	904.709	187.024	1809.42	904.709	179.802	190.85	129.601	7338.24	390.95	194.154	612.534	153.089	1809.42	1809.42	132.444	129.762	161.614
211	Female	24	10192.5	0	0	94.9212	8.48614	8.48614	26259.2	1750.89	240.92	152.061	1288.69	1710.86	627.901	7833.86	12	204.95	5598.71	4811.41	1883.7	1886.3	102.125	158.879	102.125	144.121	0	0	70.5947	1886.3	207.669	471.576	943.152	186.187	1886.3	943.152	186.843	250.304	158.879	17506.1	315.673	240.046	177.478	195.543	1886.3	1886.3	157.882	159.067	205.132
212	Male	25.1809	5135.79	3.20976	3.20976	118.627	2.66727	2.66727	11104.5	1561.69	248.96	142.044	598.675	1582.47	603.685	2992.85	12	167.927	4932.32	4817.8	1725.29	1727.89	94.8278	112.942	94.8278	22.4684	0	0	10.7811	1727.89	135.752	453.415	863.945	187.614	1727.89	863.945	129.419	300.698	112.942	7255.35	272.062	248.96	680.083	149.964	1727.89	1727.89	134.07	113.133	168.137
213	Male	24.9955	5410.96	0	0	101.122	5.36599	5.36599	11664.6	1613.28	261.955	184.915	621.37	1630.07	612.878	3122.25	12	178.315	5004.05	4866.65	1838.63	1841.24	84.6312	152.615	84.6312	164.33	0.083323	0.083323	80.7929	1841.24	135.752	460.309	920.618	196.528	1841.24	920.618	230.009	274.728	152.615	7630.98	344.506	261.955	689.006	166.399	1841.24	1841.24	190.389	152.806	178.54
214	Male	25.1809	5235.23	8.40044	8.40044	122.505	0	0	11328.6	1594.71	285.244	162.661	607.827	1614.49	603.548	3046.17	12	255.183	4984	4901.96	1810.64	1813.24	30.9659	130.179	30.9659	27.2856	0	0	13.2107	1813.24	135.752	453.311	906.622	183.451	1813.24	906.622	165.456	314.031	130.179	7385.19	354.751	285.244	600.731	235.906	1813.24	1813.24	163.663	130.367	255.436
215	Male	25.1809	5208.47	2.33393	2.33393	119.735	12.5673	12.5673	11228.9	1593.63	286.379	155.479	603.094	1614.33	604.021	3022.07	12	233.469	4962.8	4831.88	1812.06	1814.66	122.088	170.949	122.088	108.977	0.2693	0.2693	52.9615	1814.66	135.752	453.666	907.332	188.424	1814.66	907.332	200.516	313.75	170.949	7343.96	335.849	286.379	694.821	218.614	1814.66	1814.66	156.623	171.147	233.696
216	Male	24.9955	5014.61	0	0	132.55	0	0	10849.6	1558.34	276.457	138.185	586.745	1586.37	603.589	2926.95	12	191.813	4906.59	4784.71	1777.01	1779.61	106.015	149.93	106.015	53.4476	0	0	26.7238	1779.61	135.752	453.342	889.804	187.08	1779.61	889.804	173.882	315.627	149.93	7073.45	328.745	276.457	693.477	184.917	1779.61	1779.61	154.05	150.098	191.969
217	Female	24	10157.1	0	0	111.25	2.23201	2.23201	26459.2	1716.54	305.659	234.01	1299.58	1676.38	627.93	7907.42	12	270.507	5590.32	4842.84	1781.94	1784.54	29.1096	76.4738	29.1096	38.5316	0.469896	0.469896	19.1677	1784.54	189.183	471.597	892.27	186.202	1784.54	892.27	198.563	333.768	76.4738	17639.5	366.785	304.784	117.437	263.601	1784.54	1784.54	121.189	76.6339	270.724
218	Male	25.1809	5401.85	0.19859	0.19859	103.82	0	0	11605.4	1590.24	299.781	240.796	622.81	1601.75	603.589	3135.05	12	252.008	4999.61	4896.89	1705.3	1707.9	12.9945	53.5762	12.9945	5.3222	0	0	2.6611	1707.9	124.858	453.342	853.949	187.076	1707.9	853.949	213.255	326.854	53.5762	7653.91	318.947	299.781	580.87	243.987	1707.9	1707.9	68.1855	53.7481	252.204
219	Male	25.1809	5077.55	1.75918	1.75918	126.92	0	0	10962.8	1561.15	301.346	157.454	593.064	1585.28	603.494	2965.03	12	246.431	4948.76	4870.2	1734.26	1736.86	74.9757	135.149	74.9757	21.6807	0	0	10.7054	1736.86	135.752	453.271	868.43	173.896	1736.86	868.43	137.939	318.741	135.149	7179.33	340.415	301.346	636.906	234.657	1736.86	1736.86	155.911	135.343	246.67
220	Female	24	10138.1	0	0	112.494	0.395077	0.395077	26318.8	1716.94	223.82	153.011	1291.32	1677.82	627.882	7847.1	12	186.821	5565.49	4783.17	1812.53	1815.13	44.5064	85.3964	44.5064	6.80747	0.395077	0.395077	3.33773	1815.13	170.186	471.561	907.566	191.674	1815.13	907.566	137.044	278.772	85.3964	17545.9	247.547	223.749	143.666	176.749	1815.13	1815.13	102.182	85.567	187.029
221	Female	24.9893	10192.5	14.2347	14.2347	91.1217	14.711	14.711	26587.4	1763.06	276.505	174.16	1304.52	1722.02	633.767	7925.21	12	225.779	5619.31	4839.67	1901.3	1903.9	33.2139	103.315	33.2139	59.955	0.423336	0.423336	29.5806	1903.9	207.669	475.976	951.952	188.791	1903.9	951.952	204.193	249.425	103.315	17725	275.653	275.631	154.992	211.787	1903.9	1903.9	179.218	103.484	225.947
222	Male	25.1809	5411.8	0.503536	0.503536	85.3988	15.4178	15.4178	11614.9	1618.65	354.784	114.613	620.703	1634.08	604.463	3120.78	12	261.25	5016.41	4868.27	1813.39	1815.99	140.254	235.188	140.254	265.172	0.503536	0.503536	131.456	1815.99	135.752	453.997	907.994	189.788	1815.99	907.994	328.496	340.399	235.188	7637.54	415.308	354.784	696.185	247.124	1815.99	1815.99	254.58	235.395	261.445
223	Female	24.4285	10191	0.428508	0.428508	103.134	8.1642	8.1642	26494.9	1763.53	262.062	129.436	1301.44	1720.81	628.051	7915.1	12	225.083	5631.66	4859.33	1884.15	1886.76	123.795	139.496	123.795	161.592	0	0	76.6986	1886.76	207.669	471.69	943.379	186.807	1886.76	943.379	234.327	245.811	139.496	17663.3	316.335	261.991	216.577	214.338	1886.76	1886.76	155.158	139.671	225.271
224	Male	25.1809	4875.28	6.95396	6.95396	107.416	14.6477	14.6477	10559.9	1532.41	170.68	54.9042	574.078	1564.39	603.472	2857.85	18.954	120.886	4850.43	4720.77	1742.53	1745.13	19.0864	79.3212	19.0864	44.3869	6.95396	6.95396	22.1934	1745.13	135.752	453.254	872.563	159.24	1745.13	872.563	102.672	214.454	79.3212	6881.3	244.29	170.68	622.901	107.813	1745.13	1745.13	93.8008	79.4858	121.03
225	Female	24.9893	10172.8	3.85928	3.85928	97.8255	2.16496	2.16496	25760.6	1730.88	178.451	94.9497	1269.58	1692.63	628.937	7718.42	12.8472	130.689	5546.21	4707.96	1875.51	1878.12	36.6212	101.508	36.6212	61.9837	1.60019	1.60019	30.5598	1878.12	204.944	472.354	939.058	188.936	1878.12	939.058	147.473	211.991	101.508	17173.7	216.435	177.576	178.568	118.546	1878.12	1878.12	136.958	101.721	130.926
226	Male	24.9955	5421.16	0	0	95.0326	24.0178	24.9955	11632.2	1623.83	350.227	259.59	623.224	1639.24	603.517	3137.36	12	300.414	5050.01	4937.87	1810.55	1813.15	108.416	178.969	108.416	153.904	0	0	76.9521	1813.15	135.752	453.288	906.576	187.077	1813.15	906.576	325.107	355.759	178.969	7677.98	420.283	349.423	693.473	288.82	1813.15	1813.15	221.486	179.174	300.657
227	Female	24	10192.5	0	0	93.3928	5.47805	5.47805	26452.6	1741.36	302.632	164.639	1296.57	1701.18	629.578	7878.64	12	236	5594	4823.65	1861.5	1864.1	54.6961	103.909	54.6961	46.1041	0	0	22.1085	1864.1	207.669	472.832	932.049	191.34	1864.1	932.049	197.087	300.312	103.909	17635.1	317.482	301.758	140.75	223.164	1864.1	1864.1	170.952	104.106	236.216
228	Male	25.1809	5334.16	1.09784	1.09784	85.7305	2.74459	2.74459	11480.5	1608.01	345.559	104.091	613.796	1626.2	606.804	3085.09	12	248.855	4997.66	4859.2	1820.41	1823.01	55.553	219.3	55.553	255.247	0	0	126.152	1823.01	135.752	455.753	911.507	196.828	1823.01	911.507	319.691	346.321	219.3	7517.51	405.797	345.559	703.225	247.938	1823.01	1823.01	301.589	219.514	249.055
229	Male	24.9955	5420.79	0	0	84.1679	14.4099	14.4099	11703.7	1616.44	238.23	295.804	624.661	1631.6	610.439	3139.95	12	202.905	5004.59	4915.46	1814.05	1816.65	27.1317	69.3426	27.1317	48.4941	0	0	23.8531	1816.65	135.752	458.479	908.323	189.25	1816.65	908.323	191.538	247.265	69.3426	7666.2	263.753	237.426	590.736	197.355	1816.65	1816.65	97.7866	69.5033	203.091
230	Male	25.1809	5406.58	3.14126	3.14126	111.826	0	0	11636.5	1613.5	240.876	197.066	622.786	1626.69	603.887	3131.64	12	245.034	5021.11	4929.24	1781.6	1784.2	42.3834	95.4442	42.3834	64.7554	0	0	23.0544	1784.2	135.752	453.566	892.102	188.28	1784.2	892.102	180.56	291.839	95.4442	7644.67	326.071	240.876	619.512	241.275	1784.2	1784.2	187.835	95.6273	245.274
231	Male	24.9955	5411.61	0	0	86.4273	18.4009	18.4009	11619.6	1613.99	353.4	173.441	620.899	1629.7	606.152	3124.17	12	218.808	5000.67	4831.51	1818.46	1821.06	65.8323	203.93	65.8323	199.89	0	0	98.0423	1821.06	135.752	455.264	910.528	194.855	1821.06	910.528	315.984	340.481	203.93	7641.61	380.73	353.4	701.252	207.281	1821.06	1821.06	227.695	204.148	219.034
232	Male	24.9955	5410.06	0	0	95.0356	1.07193	1.07193	11643	1606.47	275.429	238.71	624.881	1619.22	604.372	3144.11	12	286.092	5035.27	4959.24	1745.91	1748.51	12.0852	110.452	12.0852	57.5835	0	0	28.5279	1748.51	135.752	453.93	874.257	189.705	1748.51	874.257	202.04	293.681	110.454	7677.18	348.742	274.626	596.168	280.896	1748.51	1748.51	140.391	110.677	286.366
233	Female	24	10192.5	0	0	114.291	21.0361	21.0361	26373.1	1760.22	230.974	106.256	1295.5	1717.99	629.309	7872.14	12	221.853	5614.96	4849.95	1887.93	1890.53	89.8047	113.721	89.8047	83.6013	0	0	39.7285	1890.53	207.669	472.633	945.266	190.489	1890.53	945.266	180.307	264.068	113.721	17582.1	271.214	230.903	195.426	213.191	1890.53	1890.53	157.824	113.892	222.074
234	Female	24	10182.7	0	0	95.1552	0	0	26551.4	1756.59	247.794	241.333	1300.24	1715.91	635.783	7900	12	192.974	5598.82	4820.12	1901.32	1903.92	39.9584	112.786	39.9584	57.7181	0	0	28.8591	1903.92	207.669	477.487	951.961	189.713	1903.92	951.961	184.445	268.461	112.786	17700.9	276.785	247.723	132.092	177.541	1903.92	1903.92	146.841	112.96	193.159
235	Female	24	10192.5	0	0	106.383	8.44688	8.44688	26260.7	1757.55	296.674	70.6926	1292.08	1716.55	632.7	7851.97	12	219.631	5603.88	4786.19	1898.1	1900.7	41.1496	191.607	41.1496	184.113	0	0	92.0565	1900.7	207.669	475.176	950.351	200.396	1900.7	950.351	233.771	292.191	191.607	17507.1	354.718	296.603	230.165	219.532	1900.7	1900.7	253.024	191.807	219.821
236	Female	24	10192.5	0	0	79.3776	0	0	26095.5	1746.95	298.345	97.1919	1282.65	1707.05	632.945	7801.64	12	161.689	5575.01	4702.89	1898.84	1901.44	63.9838	204.147	63.9838	264.108	0	0	122.748	1901.44	207.669	475.359	950.719	201.378	1901.44	950.719	291.671	288.996	204.147	17397	368.345	297.47	231.148	147.898	1901.44	1901.44	237.789	204.372	161.881
237	Female	24	10121.7	0	0	132.296	6.48628	6.48628	26120.3	1722.9	239.541	146.316	1284.96	1684.17	628.807	7813.8	12	204.616	5583.79	4821.38	1816.71	1819.31	106.009	106.635	106.009	22.7946	0	0	11.2425	1819.31	153.785	472.254	909.654	187.575	1819.31	909.654	129.777	267.077	106.635	17413.6	259.128	239.47	217.344	191.827	1819.31	1819.31	85.8424	106.809	204.811
238	Female	24	10119.5	0	0	75.0212	0	0	26468.7	1701.85	260.304	230.748	1297.92	1663.16	623.462	7893.88	0	223.229	5549.51	4773.35	1783	1785.58	20.9898	34.5332	20.9898	4.09556	0	0	2.04778	1785.58	151.648	468.242	892.792	186.204	1785.58	892.792	189.988	284.323	34.5332	17645.8	284.026	259.429	79.1032	214.41	1785.58	1785.58	83.6348	34.6695	223.431
239	Female	24	10114.6	0	0	121.622	0	0	25623.3	1717.31	300.019	266.035	1263.4	1680.28	627.876	7694.24	12	243.74	5585.44	4868.46	1799.6	1802.2	136.906	136.548	136.906	31.6981	0	0	13.8634	1802.2	146.68	471.556	901.099	181.688	1802.2	901.099	114.2	305.873	136.548	17082.2	318.38	299.144	197.661	226.701	1802.2	1802.2	78.6564	136.751	243.979
240	Female	24	10159.4	0	0	125.934	0	0	25966.4	1688.55	229.16	162.042	1277.64	1651.25	627.384	7764.18	12	131.024	5552.73	4821.76	1737.2	1739.78	82.7194	103.031	82.7194	1.3625	0	0	0.681248	1739.78	191.519	471.183	869.892	160.728	1739.78	869.892	118.593	245.241	103.031	17310.9	258.683	228.286	211.631	112.351	1739.78	1739.78	123.576	103.22	131.238
241	Female	24	10105.2	0	0	110.465	1.10497	1.10497	26432.4	1693.7	200.39	188.024	1295.08	1656.03	627.976	7870.69	12	165.045	5544.59	4758.37	1765	1767.58	62.0431	65.1552	62.0431	5.8011	0	0	2.80826	1767.58	137.293	471.628	883.792	187.103	1767.58	883.792	132.387	252.847	65.1552	17621.6	232.21	199.516	165.029	153.141	1767.58	1767.58	69.2697	65.3278	165.27
242	Female	24	10139.6	0	0	85.453	3.23824	3.23824	26493.3	1738.93	295.491	197.522	1300.5	1698.58	630.994	7910.29	12	282.159	5599.94	4824.19	1847.08	1849.68	28.2186	61.1752	28.2186	66.1526	0	0	32.6642	1849.68	171.677	473.896	924.839	195.456	1849.68	924.839	206.047	273.358	61.1752	17662.2	358.512	294.617	161.723	275.867	1849.68	1849.68	103.671	61.3401	282.424
243	Female	24	10192.5	0	0	98.5483	4.35863	4.35863	26554.2	1766.27	282.91	76.6403	1303.67	1723.91	635.155	7920.33	12	260.759	5618.95	4824.49	1905.46	1908.08	66.802	161.928	66.802	186.35	0	0	91.4165	1908.08	207.669	477.021	954.041	208.298	1908.08	954.041	247.792	272.99	161.928	17702.8	311.252	282.036	238.067	260.176	1908.08	1908.08	228.937	162.122	260.978
244	Male	25.1809	4922.25	2.45953	2.45953	106.412	11.8275	11.8275	10650.7	1560.02	257.973	103.579	578.676	1592.72	604.929	2884.96	12.3979	187.259	4895.85	4769.42	1814.79	1817.39	89.9259	132.424	89.9259	76.7882	1.12126	1.12126	37.5785	1817.39	135.752	454.347	908.694	196.846	1817.39	908.694	154.526	264.445	132.424	6955.78	289.303	257.973	677.238	172.387	1817.39	1817.39	133.385	132.632	187.476
245	Female	24.6612	10192.5	0.661156	0.661156	82.4578	3.87678	3.87678	26527.5	1761.51	340.425	187.634	1302.43	1719.53	632.067	7922.22	12	252.575	5612.66	4803.29	1896.2	1898.8	46.5704	155.093	46.5704	161.232	0	0	78.9694	1898.8	207.669	474.701	949.402	198.646	1898.8	949.402	294.139	336.282	155.093	17685	369.847	339.55	225.447	244.179	1898.8	1898.8	197.544	155.303	252.811
246	Female	24	10192.5	0	0	86.2112	5.42256	5.42256	26171.6	1745.81	248.718	136.476	1285.59	1705.26	627.906	7813.49	12	188.279	5581.42	4754.07	1883.72	1886.32	96.4851	144.443	96.4851	177.098	0	0	87.3927	1886.32	207.669	471.579	943.159	186.194	1886.32	943.159	218.309	274.859	144.443	17447.7	341.6	248.647	202.82	182.118	1886.32	1886.32	162.604	144.634	188.475
247	Female	24.9893	10152.6	3.79424	3.79424	149.966	0	0	26173.6	1691.85	238.372	110.404	1285.66	1654.32	624.094	7814.3	5.83728	167.36	5556.29	4812.05	1747.02	1749.6	42.5234	108.1	42.5234	0	3.79424	3.79424	0	1749.6	184.683	468.716	874.799	188.246	1749.6	874.799	120.454	267.763	108.1	17449.1	278.834	237.497	178.314	148.097	1749.6	1749.6	116.688	108.257	167.534
248	Female	24	10192.5	0	0	87.072	4.5235	4.5235	26495.6	1736.64	218.5	250.529	1300.78	1697.59	628.171	7907.65	12	261.274	5600.39	4824.14	1841.38	1841.38	48.7721	61.9291	48.7721	79.9297	0	0	36.8108	1841.38	207.669	471.128	920.689	186.993	1841.38	920.689	205.549	310.262	61.9291	17663.7	379.036	218.429	131.586	256.574	1841.38	1841.38	217.757	61.9291	261.271
249	Female	24.9893	10192.5	3.05818	3.05818	96.1195	15.318	15.318	25772	1734.01	212.7	87.0544	1269.06	1695.94	628.015	7714.93	13.8403	182.936	5561.94	4747.75	1872.3	1872.3	78.9279	97.9401	78.9279	84.7903	2.27334	2.27334	42.3951	1872.3	207.669	471.011	936.15	187.451	1872.3	936.15	154.357	235.45	97.9401	17181.3	266.072	211.825	179.664	174.605	1872.3	1872.3	161.643	97.9401	182.936
250	Male	24.9955	5075.49	0	0	82.2949	5.14344	5.14344	10940.5	1570.62	231.698	142.382	589.408	1596.26	603.491	2945.44	12	182.062	4906.14	4733.34	1810.47	1810.47	114.544	125.83	114.544	161.292	0	0	77.3415	1810.47	135.752	452.618	905.236	187.078	1810.47	905.236	192.04	248.848	125.828	7144.17	302.452	231.698	668.562	171.118	1810.47	1810.47	126.875	125.83	182.059
251	Female	24	10192.5	0	0	141.916	3.24515	3.24515	26527.5	1751.18	303.135	170.014	1300.81	1711.4	628.284	7897.52	12	127.874	5606.86	4844.8	1882.43	1882.43	79.0392	122.316	79.0392	15.3792	0	0	7.54817	1882.43	207.669	471.213	941.215	187.332	1882.43	941.215	186.574	323.961	122.316	17685	332.122	302.26	217.101	110.147	1882.43	1882.43	242.119	122.316	127.874
252	Male	25.1809	5398.44	3.18644	3.18644	92.2944	0	0	11608.3	1586.86	263.781	222.788	622.2	1599.33	603.531	3131.83	12	218.592	4983.86	4863.27	1708.22	1708.22	22.3591	45.7914	22.3591	18.2373	0	0	8.94917	1708.22	127.32	452.648	854.11	187.073	1708.22	854.11	198.845	288.426	45.79	7644.48	288.181	263.781	593.651	213.016	1708.22	1708.22	70.5481	45.7914	218.592
253	Female	24	10128.6	0	0	111.567	0	0	25844.8	1706.53	217.947	176.717	1271.68	1670.41	628.888	7735.55	12	179.064	5539.07	4734.19	1813.46	1813.46	85.3383	89.4136	85.3383	8.66591	0	0	3.79961	1813.46	160.697	471.666	906.728	177.212	1813.46	906.728	108.851	266.482	89.4136	17229.9	248.046	217.073	161.243	166.425	1813.46	1813.46	92.6537	89.4136	179.064
254	Female	24.1029	10098.7	0.102854	0.102854	118.373	1.43996	1.43996	26047.3	1716.47	213.43	166.066	1281.06	1679.68	627.902	7795.1	12	168.246	5570.64	4805.06	1812.04	1812.04	88.1049	88.1049	88.1049	25.6792	0.06857	0.06857	12.4217	1812.04	130.815	470.927	906.022	186.203	1812.04	906.022	111.679	235.235	88.1049	17364.9	232.871	213.359	204.248	153.331	1812.04	1812.04	62.7723	88.1049	168.246
255	Male	24.9955	5431.6	0	0	78.8392	1.75096	1.75096	11694.4	1617.29	238.61	310.974	624.294	1633.64	611.078	3142.52	12	224.05	5014.77	4935.69	1811.9	1811.9	40.9097	74.4025	40.9097	68.0555	0	0	32.7626	1811.9	135.752	458.308	905.949	191.151	1811.9	905.949	209.795	251.023	74.4025	7676.39	280.072	238.61	606.591	219.302	1811.9	1811.9	109.67	74.4025	224.05
256	Male	25.1809	5382.94	2.03275	2.03275	99.5393	1.49068	1.49068	11638.8	1590	234.225	182.612	620.671	1604.39	604.488	3118.45	12	239.189	4991.67	4871.5	1737.95	1737.95	71.2643	86.6203	71.2643	120.565	0	0	60.056	1737.95	135.752	453.366	868.976	192.386	1737.95	868.976	172.531	271.876	86.6217	7606.86	377.939	234.225	599.141	236.782	1737.95	1737.95	126.351	86.6217	239.189
257	Female	24	10192.5	0	0	94.7567	0	0	26531.1	1758.99	366.385	156.941	1300.19	1718.7	636.635	7908.8	12	188.067	5601.46	4775.47	1909.9	1909.9	50.6914	173.6	50.6914	155.445	0	0	77.7227	1909.9	207.669	477.476	954.952	212.861	1909.9	954.952	288.074	353.148	173.6	17687.4	381.698	365.511	242.631	175.059	1909.9	1909.9	233.43	173.6	188.067
258	Female	24.9893	10167.7	2.94363	2.94363	118.076	1.92317	1.92317	26377.1	1747.6	291.205	185.494	1293.83	1708.33	628.26	7866.63	12.6084	213.802	5605.88	4843.32	1870.07	1870.07	92.1772	127.922	92.1772	44.3311	0.608352	0.608352	22.1655	1870.07	199.794	471.195	935.037	187.146	1870.07	935.037	180.609	312.431	127.922	17584.7	315.525	290.33	216.916	198.262	1870.07	1870.07	131.751	127.922	213.802
259	Male	24.9955	5403.86	0	0	106.875	0	0	11652.5	1616.35	267.235	210.521	623.16	1631.5	603.543	3133.07	12	219.367	5017.95	4908.59	1805.54	1805.54	41.612	112.567	41.612	60.4941	0	0	30.1125	1805.54	135.752	452.657	902.771	187.076	1805.54	902.771	186.875	292.064	112.567	7663.6	327.348	267.235	608.562	208.027	1805.54	1805.54	128.07	112.565	219.367
260	Male	25.1809	5104.78	7.10216	7.10216	124.96	0.670016	0.670016	11048.7	1572.34	225.072	117.43	594.58	1596.94	603.582	2970.78	12	171.143	4909.95	4782.87	1796.65	1796.65	51.115	106.205	51.115	12.7973	0	0	6.39867	1796.65	135.752	452.686	898.325	179.792	1796.65	898.325	119.627	268.442	106.205	7187.17	248.639	224.269	614.191	160.977	1796.65	1796.65	146.42	106.205	171.141
261	Female	24.9893	10188.9	2.27642	2.27642	111.824	1.82114	1.82114	26227.5	1740.26	245.465	125.13	1288.25	1701.24	632.731	7830.21	12	220.605	5592.08	4823.38	1860.56	1860.56	28.7518	114	28.7518	51.6422	0	0	25.8211	1860.56	207.669	474.548	930.282	193.159	1860.56	930.282	174.897	261.617	114	17485	297.361	244.59	150.081	208.215	1860.56	1860.56	153.011	114	220.602
262	Female	24.9893	10158.2	6.11168	6.11168	122.077	0	0	26135.1	1715.71	279.578	243.508	1283.19	1678.85	627.398	7807.04	12	238.901	5572.16	4827.82	1810	1810	93.1885	122.709	93.1885	1.68598	0	0	0.842992	1810	190.296	470.549	905.002	186.204	1810	905.002	138.327	332.156	122.709	17423.4	321.002	278.703	180.646	222.863	1810	1810	122.253	122.709	238.901
263	Male	24.9955	5286.16	0	0	94.184	0	0	11412.9	1606.08	273.748	168.613	610.909	1624.91	606.617	3067.59	12	215.738	4984.38	4842.61	1819.85	1819.85	88.519	161.758	88.519	163.678	0	0	69.6016	1819.85	135.752	454.963	909.925	196.412	1819.85	909.925	226.395	299.12	161.758	7473.82	339.147	272.945	702.809	207.727	1819.85	1819.85	163.477	161.758	215.738
264	Female	24	10136.2	0	0	120.577	0	0	26312.8	1703.86	217.436	157.713	1290.2	1666.61	627.808	7841.08	12	188.421	5556.56	4787.29	1784.52	1784.52	31.4969	75.6547	31.4969	26.6132	0	0	11.3674	1784.52	168.282	470.856	892.262	186.203	1784.52	892.262	135.289	255.083	75.6547	17541.9	266.311	217.364	123.635	182.612	1784.52	1784.52	100.239	75.6547	188.421
265	Female	24.2677	10145.9	0.267708	0.267708	106.491	2.63246	2.63246	26477.5	1728.95	267	195.394	1299.64	1689.39	628.534	7903.2	12	214.166	5589.32	4815.86	1826.99	1826.99	59.6045	82.9941	59.6045	38.9515	0	0	18.8646	1826.99	177.981	471.4	913.497	188.033	1826.99	913.497	190.378	305.118	82.9941	17651.7	292.981	266.125	168.596	204.471	1826.99	1826.99	109.939	82.9941	214.163
266	Male	24.9955	5251.43	0	0	91.0865	1.27054	1.27054	11366.4	1596.11	269.64	130.265	607.594	1617.2	604.174	3050.17	12	154.553	4963.34	4823.89	1812.52	1812.52	48.4039	177.2	48.4039	144.359	0	0	72.1796	1812.52	135.752	453.131	906.262	189.003	1812.52	906.262	235.235	287.707	177.2	7405	303.524	269.64	695.401	140.64	1812.52	1812.52	201.069	177.2	154.553
267	Female	24.9893	10192.5	11.2646	11.2646	98.3853	1.91286	1.91286	25362.6	1738.57	199.211	70.7934	1254.3	1700.79	627.791	7630.95	21.3518	158.552	5558.2	4739.83	1883.37	1883.37	51.7897	118.165	51.7897	60.5738	10.627	10.627	30.2869	1883.37	207.669	470.844	941.687	172.258	1883.37	941.687	117.906	251.064	118.165	16908.4	242.924	198.336	110.503	154.483	1883.37	1883.37	171.203	118.165	158.552
268	Female	24.9893	10192.5	6.73272	6.73272	123.729	1.68318	1.68318	26039.2	1741.83	286.09	193.241	1280.48	1703.96	629.554	7791.01	12	222.346	5597.69	4847.98	1861.44	1861.44	92.4769	120.6	92.4769	35.2382	0	0	17.2291	1861.44	207.669	472.166	930.722	187.669	1861.44	930.722	142.326	301.93	120.6	17359.4	317.453	285.216	177.436	211.679	1861.44	1861.44	163.471	120.6	222.346
269	Female	24	10155.6	0	0	111.458	0	0	26315.2	1708.87	288.84	210.063	1291.11	1671.61	627.789	7848.54	12	199.216	5570.14	4802.46	1790.57	1790.57	102.061	102.062	102.061	13.6382	0	0	6.81912	1790.57	187.71	470.842	895.287	186.205	1790.57	895.287	160.61	315.696	102.062	17543.4	304.27	287.965	209.785	186.182	1790.57	1790.57	119.667	102.062	199.216
270	Male	24.9955	5402.22	0	0	88.6496	0.977612	0.977612	11620.3	1606.51	275.064	180.276	621.597	1620.7	604.517	3127.52	12	222.98	5009.75	4892.48	1764.57	1764.57	55.11	94.2694	55.11	78.7173	0	0	39.0647	1764.57	135.752	453.388	882.284	190.084	1764.57	882.284	216.041	287.581	94.2694	7654.51	332.963	275.064	608.012	217.282	1764.57	1764.57	114.954	94.2679	222.979
271	Female	24	10177.8	0	0	120.112	11.3192	11.3192	26529.4	1755.68	316.392	214.706	1300.34	1716.17	631.297	7904.15	12	253.937	5608.93	4848.35	1893.89	1893.89	111.416	123.457	111.416	49.6047	0	0	24.1072	1893.89	207.669	473.473	946.946	196.194	1893.89	946.946	200.144	325.423	123.457	17686.3	340.057	316.321	202.46	239.587	1893.89	1893.89	141.873	123.457	253.937
272	Female	24	10157.1	0	0	111.756	1.77709	1.77709	25840.7	1696.2	209.642	113.347	1272.7	1659.7	627.666	7741.29	11.7442	170.231	5551.62	4788.19	1770.52	1770.52	63.2401	84.4209	63.2401	8.49912	0	0	4.24956	1770.52	189.202	470.75	885.258	186.203	1770.52	885.258	116.605	236.115	84.4209	17227.1	247.517	208.768	187.528	151.658	1770.52	1770.52	121.16	84.4209	170.228
273	Female	24.9893	10155.7	3.69257	3.69257	142.002	0	0	25884.1	1711.23	264.966	122.112	1274.69	1674.32	627.862	7751.72	12	187.396	5570.44	4818.04	1794.59	1794.59	60.5011	127.02	60.5011	19.9227	0	0	9.44591	1794.59	187.782	470.896	897.294	186.205	1794.59	897.294	129.899	287.491	127.02	17256	290.924	264.091	179.584	167.737	1794.59	1794.59	119.739	127.02	187.396
274	Female	24.9893	10115.5	6.48496	6.48496	117.063	0.695488	0.695488	26469.7	1720.64	217.838	161.808	1299.71	1681.78	628.238	7906.97	12	193.106	5587.4	4814.54	1806.99	1806.99	33.8579	63.8601	33.8579	29.6804	0	0	14.8402	1806.99	147.596	471.178	903.493	187.406	1806.99	903.493	174.933	239.427	63.8601	17646.4	259.203	216.964	189.97	188.446	1806.99	1806.99	79.5529	63.8601	193.102
275	Female	24	10192.5	0	0	95.899	0	0	25800.3	1745.95	256.101	96.4913	1270.9	1706.87	630.157	7731.22	12	184.738	5579.44	4757.45	1890.47	1890.47	142.655	153.736	142.655	188.58	0	0	87.62	1890.47	207.669	472.617	945.235	192.883	1890.47	945.235	201.201	249.68	153.736	17200.2	312.381	256.029	222.65	172.687	1890.47	1890.47	178.849	153.736	184.738
276	Female	24.655	10130.8	0.654956	0.654956	93.5704	1.429	1.429	26461	1698.33	248.344	225.766	1298.22	1661.16	628.49	7889.31	12	223.352	5542.23	4721.27	1785.23	1785.23	34.5014	57.2264	34.5014	43.2867	0	0	7.43254	1785.23	162.928	471.367	892.617	188.052	1785.23	892.617	183.954	279.617	57.2264	17640.7	285.007	248.273	105.558	218.761	1785.23	1785.23	94.8846	57.2264	223.352
277	Female	24.9893	10156.9	7.37179	7.37179	93.304	10.4968	10.4968	26591.4	1760.84	230.98	219.742	1302.04	1721.7	635.139	7913.34	12	234.181	5613.87	4835.77	1905.42	1905.42	69.3304	108.535	69.3304	95.593	0	0	46.4713	1905.42	189.028	476.354	952.708	187.797	1905.42	952.708	186.771	231.411	108.535	17727.6	291.305	230.105	164.529	225.767	1905.42	1905.42	120.985	108.535	234.181
278	Female	24	10143.8	0	0	106.001	2.41206	2.41206	26137.9	1704.27	259.333	203.611	1283.23	1667.62	627.943	7800.82	12	195.558	5540.76	4727.17	1805.61	1805.61	92.0498	92.2683	92.0498	9.59801	0	0	4.63531	1805.61	175.872	470.957	902.807	186.208	1805.61	902.807	146.455	301.574	92.2683	17425.3	278.224	258.458	169.611	185.185	1805.61	1805.61	107.829	92.2683	195.558
279	Female	24	10129.5	0	0	94.774	0	0	26501.4	1738.38	287.321	228.447	1300.79	1698.82	632.491	7912.13	12	274.043	5602.89	4824.26	1844.84	1844.84	46.2668	75.9026	46.2668	49.9332	0	0	24.9666	1844.84	161.61	474.368	922.418	199.89	1844.84	922.418	211.931	325.828	75.9026	17667.6	336.798	286.447	144.481	268.77	1844.84	1844.84	93.5676	75.9026	274.043
280	Male	24.9955	5428.48	0	0	94.4478	1.48807	1.48807	11711.5	1614.87	207.401	242.726	624.62	1631.27	610.726	3140.97	12	194.541	5010.15	4904.41	1814.08	1814.08	67.5529	94.7599	67.5529	81.4082	0.108883	0.108883	40.3828	1814.08	135.752	458.044	907.039	191.843	1814.08	907.039	181.805	243.056	94.7584	7676.43	299.632	206.598	613.872	181.456	1814.08	1814.08	121.316	94.7599	194.541
281	Male	25.1809	5417.62	5.67492	5.67492	97.9265	0	0	11654.9	1623.64	278.972	140.965	623.561	1639.13	605.026	3141.25	12	236.023	5031.62	4929.59	1815.08	1815.08	67.8913	136.632	67.8913	115.849	0	0	57.9247	1815.08	135.752	453.77	907.539	192.832	1815.08	907.539	247.724	315.385	136.632	7671.78	326.165	278.972	699.229	224.548	1815.08	1815.08	172.417	136.63	236.023
282	Male	25.1809	5299.83	1.94671	1.94671	111.251	2.33605	2.33605	11442	1607.01	252.684	125.53	612.306	1625.72	603.856	3074.39	12	229.775	4998.47	4900.98	1811.57	1811.57	73.9593	122.159	73.9593	92.3712	0	0	46.1856	1811.57	135.752	452.892	905.784	188.098	1811.57	905.784	189.335	276.693	122.158	7485.63	296.918	251.881	676.159	222.274	1811.57	1811.57	145.832	122.159	229.775
283	Male	25.1809	5175.18	5.65805	5.65805	107.261	24.2228	25.1809	11109.4	1593.57	328.997	60.5064	598.691	1620.14	603.548	2999.69	12	312.55	4994.07	4930.38	1810.64	1810.64	232.319	232.319	187.078	265.437	0	0	122.152	1810.64	135.752	452.661	905.321	187.078	1810.64	905.321	321.961	290.848	232.319	7274.08	366.455	328.997	693.476	302.479	1810.64	1810.64	270.24	232.319	312.55
284	Female	24	10192.5	0	0	96.7147	2.96936	2.96936	26062.2	1740.35	308.038	145.57	1281.41	1701.99	628.222	7789.62	12	221.467	5584.99	4799.63	1869.62	1869.62	50.5473	116.897	50.5473	39.8974	0	0	19.9487	1869.62	207.669	471.167	934.811	187.015	1869.62	934.811	188.535	299.643	116.897	17374.8	315.481	307.164	152.212	208.455	1869.62	1869.62	181.226	116.897	221.467
285	Male	24.9955	5063.19	0	0	115.041	0	0	10953.1	1549.86	217.36	114.939	591.759	1574.5	603.56	2955.89	12	178.745	4916	4816.12	1710.21	1710.21	34.4985	95.9546	34.4985	8.50832	0	0	4.25416	1710.21	135.752	452.67	855.105	176.875	1710.21	855.105	129.548	280.887	95.9546	7157.5	270.216	217.36	604.338	163.783	1710.21	1710.21	129.76	95.9546	178.745
286	Female	24.9893	10157.4	1.08872	1.08872	142.039	11.7852	11.7852	26505.3	1756.08	240.597	78.3602	1301.1	1715.31	627.871	7909.46	13.0887	194.36	5617.82	4846	1877.2	1877.2	119.528	131.978	119.528	89.3541	1.08872	1.08872	42.6727	1877.2	189.535	470.903	938.6	186.203	1877.2	938.6	187.189	229.3	131.978	17670.2	268.342	239.722	215.972	193.552	1877.2	1877.2	121.492	131.978	194.36
287	Male	24.9955	5398.16	0	0	117.365	0	0	11625.3	1596.6	342.822	269.086	622.505	1608.95	603.537	3132.65	12	254.462	5025.56	4946.68	1721.59	1721.59	88.9299	108.47	88.9299	4.35308	0	0	2.10729	1721.59	135.752	452.653	860.796	187.076	1721.59	860.796	196.072	369.677	108.47	7668.79	368.403	342.822	658.931	246.306	1721.59	1721.59	124.066	108.47	254.462
288	Female	24	10110.5	0	0	103.245	2.8768	2.8768	25696	1694.65	237.955	172.939	1266.22	1659.12	627.2	7705.53	10.1313	198.403	5547.73	4784.48	1768.51	1768.51	85.5036	85.5036	85.5036	12.4453	0	0	6.00325	1768.51	142.591	470.4	884.256	187.144	1768.51	884.256	125.071	274.248	85.5036	17130.7	261.944	237.081	157.959	185.04	1768.51	1768.51	74.5482	85.5036	198.403
289	Female	24.9893	10192.5	2.45139	2.45139	95.7805	2.3246	2.3246	26510.1	1771.06	351.106	149.226	1300.55	1729.54	629.855	7903.67	12.4649	298.223	5648.75	4912.61	1889.56	1889.56	202.018	215.923	191.869	201.564	0.46492	0.46492	98.5101	1889.56	207.669	472.391	944.782	191.869	1889.56	944.782	304.793	357.65	215.923	17673.4	391.939	350.231	221.638	291.218	1889.56	1889.56	289.087	215.923	298.223
290	Female	24.9893	10192.5	4.71006	4.71006	95.5763	10.0866	10.0866	26012.8	1759.8	338.187	121.892	1280.13	1720.26	636.686	7788.98	12.1777	274.534	5604.02	4799.01	1910.06	1910.06	198.585	200.804	198.585	244.434	0.177738	0.177738	112.671	1910.06	207.669	477.515	955.029	213.134	1910.06	955.029	284.461	338.3	200.804	17341.9	370.037	337.313	242.904	259.929	1910.06	1910.06	232.667	200.804	274.531
291	Female	24	10180.1	0	0	105.121	2.83316	2.83316	26500.6	1738.69	261.949	163.605	1299.27	1699.03	627.939	7896	12	203.523	5595.01	4818.41	1850.53	1850.53	39.2961	124.235	39.2961	52.0462	0	0	26.0231	1850.53	207.669	470.954	925.265	186.204	1850.53	925.265	194.496	287.023	124.235	17667	290.681	261.075	170.791	188.532	1850.53	1850.53	144.213	124.235	203.523
292	Female	24.9893	10138	4.03892	4.03892	124.816	0	0	26327.5	1705.29	192.785	154.408	1291.79	1668.34	627.593	7852.3	12	186.281	5562.94	4792.78	1787.65	1787.65	30.3142	80.2413	30.3142	9.01443	0	0	4.50722	1787.65	170.121	470.694	893.823	186.204	1787.65	893.823	129.319	265.007	80.2413	17551.7	254.924	191.911	154.757	171.483	1787.65	1787.65	102.078	80.2413	186.281
293	Male	25.1809	5397.68	1.83627	1.83627	92.6814	9.33436	9.33436	11591.6	1588.73	240.315	160.446	619.865	1602.1	604.947	3116.63	12	214.693	4968.14	4812.6	1737.02	1737.02	47.9134	47.9134	47.9149	114.614	0	0	52.0154	1737.02	111.707	453.71	868.509	191.361	1737.02	868.509	171.337	204.184	47.9134	7614.94	310.927	239.512	630.581	208.248	1737.02	1737.02	54.9345	47.9134	214.693
294	Male	25.1809	5403.05	4.49656	4.49656	121.121	0.6769	0.6769	11640.7	1610.97	310.539	172.469	622.241	1626.02	604.201	3130.32	12	269.956	5013.85	4888.06	1788.51	1788.51	34.0108	115.404	34.0108	56.0135	0	0	25.2421	1788.51	135.752	453.151	894.254	190.655	1788.51	894.254	207.27	344.055	115.406	7650.15	363.19	310.539	607.312	265.289	1788.51	1788.51	110.528	115.406	269.956
295	Male	24.9955	5181.17	0	0	113.925	3.66312	3.66312	11218.2	1561.83	221.928	142.868	602.611	1582.02	603.525	3016.44	12	196.275	4943.34	4850.35	1714.33	1714.33	50.0846	87.8793	50.0846	61.8805	0	0	30.9402	1714.33	135.752	452.644	857.167	183.432	1714.33	857.167	139.613	276.848	87.8793	7312.47	322.518	221.928	623.589	194.544	1714.33	1714.33	170.613	87.8793	196.275
296	Female	24.9893	10180.6	8.38206	8.38206	125.127	0.359744	0.359744	25592	1733.09	248.429	143.733	1262.76	1695.72	627.94	7681.77	19.7345	194.334	5568.66	4801.7	1858.8	1858.8	87.1829	120.06	87.1829	6.97905	7.73452	7.73452	3.36933	1858.8	207.669	470.955	929.401	154.21	1858.8	929.401	110.407	292.178	120.06	17061.3	283.806	247.555	164.825	182.926	1858.8	1858.8	144.71	120.06	194.334
297	Male	25.1809	5298.4	4.43036	4.43036	112.501	5.69621	5.69621	11425.6	1606.97	289.397	121.58	611.651	1626.34	603.52	3070.77	12	238.997	5002.69	4905.44	1810.56	1810.56	49.3793	145.634	49.3793	140.612	0	0	69.6363	1810.56	135.752	452.64	905.281	187.074	1810.56	905.281	199.715	295.352	145.634	7471.22	371.784	288.594	644.983	238.279	1810.56	1810.56	238.37	145.634	238.997
298	Female	24.9893	10102.6	2.23193	2.23193	127.847	2.42601	2.42601	25867.2	1687.66	211.636	111.368	1273.15	1652.13	627.696	7745.33	14.2319	182.037	5536.2	4751.92	1760.31	1760.31	39.5834	85.5112	39.5834	6.11354	2.23193	2.23193	3.05677	1760.31	134.758	470.772	880.154	186.205	1760.31	880.154	107.469	253.619	85.5112	17244.8	241.139	211.565	141.516	167.597	1760.31	1760.31	66.7152	85.5112	182.037
299	Male	24.9955	4871.62	0	0	94.6025	13.1424	13.1424	10532.5	1547.06	189.28	79.1159	572.732	1583.91	603.342	2854.31	12	166.94	4865.92	4746.59	1810.03	1810.03	36.8436	93.482	36.8436	112.328	0.786296	0.786296	56.1639	1810.03	135.752	452.507	905.013	178.172	1810.03	905.013	140.626	211.758	93.4805	6871.76	276.375	189.28	644.472	164.284	1810.03	1810.03	147.197	93.482	166.94
300	Male	25.1809	5316.51	2.19953	2.19953	114.595	0	0	11500.6	1574.25	228.297	167.657	614.355	1589.05	603.61	3083.03	13.4664	175.238	4957.3	4829.49	1708.68	1708.68	62.0967	88.9367	62.0967	15.292	1.46635	1.46635	7.27939	1708.68	135.752	452.707	854.342	187.078	1708.68	854.342	143.27	267.817	88.9367	7508.32	253.756	228.297	655.582	160.47	1708.68	1708.68	98.5003	88.9367	175.238
301	Female	24.9893	10192.5	2.71125	2.71125	90.6301	3.17134	3.17134	25901.6	1746.29	268.993	73.7652	1275.5	1707.84	637.362	7761.17	14.7113	249.97	5565.86	4711.25	1912.09	1912.09	111.746	125.917	111.746	153.013	2.71125	2.71125	76.5064	1912.09	207.669	478.021	956.043	214.869	1912.09	956.043	221.423	283.091	125.917	17267.8	291.764	268.118	244.639	244.056	1912.09	1912.09	217.082	125.917	249.97
302	Male	25.1809	5425.1	2.5705	2.5705	86.0856	2.07174	2.07174	11667.8	1606.84	318.094	306.606	624.38	1621.41	608.24	3146.13	12	275.606	5025.4	4965.7	1753.78	1753.78	31.5394	52.132	31.5394	20.3338	0	0	10.1669	1753.78	135.752	456.18	876.892	187.07	1753.78	876.892	233.063	322.952	52.132	7689.61	339.814	318.094	579.725	268.5	1753.78	1753.78	81.1206	52.1306	275.606
303	Female	24	10115.5	0	0	147.907	0	0	25722.8	1719.87	213.269	129.045	1267.4	1683.07	625.06	7715.01	5.19072	184.476	5566.56	4840.69	1825.3	1825.3	45.803	104.212	45.803	0	0	0	0	1825.3	147.669	468.795	912.652	186.205	1825.3	912.652	89.6683	243.958	104.212	17148.5	248.351	213.198	153.241	165.301	1825.3	1825.3	79.6261	104.212	184.476
304	Female	24	10114.6	0	0	118.211	1.30836	1.30836	26470	1715.4	240.427	177.958	1298.92	1677.31	628.813	7900.75	12	198.306	5576	4803.07	1804.21	1804.21	46.4217	76.7866	46.4217	22.1826	0	0	11.0913	1804.21	146.742	471.609	902.103	189.413	1804.21	902.103	161.015	272.598	76.7866	17646.7	271.465	239.553	171.729	187.858	1804.21	1804.21	78.6992	76.7866	198.306
305	Female	24.9893	10192.5	5.87353	5.87353	94.8069	24.1909	24.9893	26463.5	1760.99	212.036	172.986	1297.65	1719.86	627.919	7889.14	17.1543	268.516	5624.17	4869.5	1883.76	1883.76	117.223	123.003	117.223	106.862	5.15432	5.15432	52.6304	1883.76	207.669	470.939	941.879	186.201	1883.76	941.879	220.308	299.062	123.003	17642.4	340.399	211.162	196.157	259.215	1883.76	1883.76	245.259	123.003	268.516
306	Male	24.9955	5063.06	0	0	93.5912	0	0	10932.2	1572.24	287.544	113.04	589.73	1599.36	603.573	2947.83	12	166.124	4913.6	4763.37	1810.72	1810.72	49.5387	163.831	49.5387	104.887	0	0	52.4433	1810.72	135.752	452.679	905.359	187.079	1810.72	905.359	218.674	331.806	163.831	7135.02	310.945	287.544	691.852	152.822	1810.72	1810.72	208.555	163.831	166.124
307	Female	24	10111.5	0	0	100.675	2.45224	2.45224	26168.4	1705.52	241.05	148.389	1285.05	1668.59	627.979	7814.29	12	186.32	5554.25	4765.56	1796.93	1796.93	54.0466	67.6136	54.0466	32.4703	0.26274	0.26274	15.3866	1796.93	143.595	470.984	898.467	186.775	1796.93	898.467	139.751	227.686	67.6136	17445.6	272.776	240.979	184.975	171.842	1796.93	1796.93	75.5516	67.6136	186.32
308	Male	24.9955	5410.72	0	0	75.7782	2.98554	2.98554	11694.9	1602.96	206.523	235.725	621.525	1620.02	610.463	3120.73	12	160.476	4970.31	4815.45	1817.67	1817.67	63.3165	79.423	63.3165	173.438	0	0	83.6597	1817.67	135.752	457.847	908.834	189.675	1817.67	908.834	182.707	201.123	79.423	7635.57	330.342	205.719	589.008	148.091	1817.67	1817.67	107.614	79.423	160.476
309	Male	24.9955	5385.58	0	0	96.7629	0.158867	0.158867	11617.6	1596.41	242.91	213.106	620.589	1610.74	604.009	3117.16	12	218.516	4978.78	4850.43	1763.75	1763.75	32.5066	63.3895	32.5066	16.3897	0.158867	0.158867	7.59775	1763.75	135.752	453.007	881.877	188.454	1763.75	881.877	163.031	296.345	63.391	7616.24	272.226	242.91	576.319	212.256	1763.75	1763.75	91.4276	63.391	218.516
310	Male	25.1809	5275.36	3.58714	3.58714	106.116	23.0457	23.0457	11464.6	1603.74	264.577	206.457	611.26	1623.46	603.727	3066.09	12	171.384	4983.71	4898.42	1811.18	1811.18	114.795	122.209	114.795	47.4112	0	0	23.519	1811.18	135.752	452.796	905.591	188.802	1811.18	905.591	164.684	298.796	122.208	7464.41	288.737	264.577	692.644	164.085	1811.18	1811.18	146.582	122.209	171.384
311	Female	24	10159.2	0	0	102.135	24.0174	24	26561.4	1753.98	256.11	277.19	1303.3	1713.77	633.718	7925.06	12	237.828	5616.86	4852	1878.01	1878.01	106.097	106.723	106.097	53.2651	0	0	26.6326	1878.01	191.325	475.288	939.003	188.373	1878.01	939.003	205.451	262.411	106.723	17707.6	295.228	256.038	189.59	231.607	1878.01	1878.01	123.282	106.723	237.828
312	Male	24.9955	5399.32	0	0	84.6137	1.65877	1.65877	11620.4	1616.44	311.649	177.869	619.83	1633.09	603.534	3116.92	12	239.706	5016.46	4891.34	1810.6	1810.6	72.491	170.667	72.491	161.967	0.118484	0.118484	80.9834	1810.6	135.752	452.651	905.301	187.073	1810.6	905.301	266.78	315.645	170.667	7617.29	369.954	311.649	673.417	225.483	1810.6	1810.6	206.87	170.667	239.706
313	Male	24.9955	5384.37	0	0	98.5173	1.51683	1.51683	11636.6	1612.1	288.465	213.052	620.878	1627.74	603.956	3118.65	12	210.663	4988.6	4873.54	1811.87	1811.87	40.4514	72.3864	40.4514	12.4506	0	0	6.22531	1811.87	135.752	452.967	905.935	188.34	1811.87	905.935	174.302	319.042	72.385	7617	294.417	288.465	595.685	200.67	1811.87	1811.87	136.451	72.385	210.663
314	Female	24	10192.5	0	0	91.4694	3.56158	3.56158	26499.5	1758.39	266.13	225.962	1300.75	1717.96	629.021	7912.1	12	263.853	5617.69	4838.87	1887.06	1887.06	53.9096	105.382	53.9096	75.3021	0	0	36.9286	1887.06	207.669	471.766	943.531	189.594	1887.06	943.531	244.229	339.754	105.382	17666.3	356.206	266.058	162.034	254.793	1887.06	1887.06	178.211	105.382	263.853
315	Male	24.9955	5401.84	0	0	86.0374	15.9578	15.9578	11611	1601.28	319.476	276.058	622.064	1615.6	603.726	3133.94	12	275.447	5004.32	4896.02	1749.78	1749.78	63.3796	63.7176	63.3796	37.1891	0	0	17.975	1749.78	135.752	452.795	874.889	187.581	1749.78	874.889	241.158	331.256	63.7176	7653.56	340.421	318.673	613.788	267.115	1749.78	1749.78	85.18	63.7176	275.447
316	Female	24	10177.5	0	0	114.814	0	0	26215.8	1712.29	160.995	140.534	1287.57	1674.3	627.926	7826.08	12	172.047	5571.56	4820.87	1793.24	1793.24	32.3237	71.0782	32.3237	35.0667	0	0	17.5333	1793.24	207.669	470.944	896.62	186.202	1793.24	896.62	125.537	247.001	71.0782	17477.2	266.27	160.12	179.543	159.338	1793.24	1793.24	141.606	71.0782	172.047
317	Male	25.1809	5394.93	1.26225	1.26225	82.659	10.659	10.659	11577.1	1605.81	251.719	65.9127	618.428	1622.59	604.484	3105.67	12	215.247	4978.74	4776.53	1813.45	1813.45	129.434	186.925	129.434	317.426	0	0	128.396	1813.45	135.752	453.363	906.726	189.888	1813.45	906.726	260.556	233.119	186.925	7597.17	385.188	251.719	696.282	200.054	1813.45	1813.45	209.38	186.925	215.247
318	Male	24.9955	5116.57	0	0	154.993	0	0	11078.3	1549.34	255.463	111.217	597.354	1571.39	603.567	2986.31	12	187.312	4922.02	4802.2	1699.32	1699.32	30.6461	123.506	30.6461	0.480576	0	0	0.240288	1699.32	135.752	452.675	849.658	173.582	1699.32	849.658	112.15	314.926	123.506	7221.11	282.567	254.66	614.052	168.671	1699.32	1699.32	82.9659	123.506	187.312
319	Male	25.1809	5199.99	1.42083	1.42083	114.982	0	0	11253.3	1561.69	201.331	127.544	603.984	1580.31	603.696	3023.67	12	183.603	4930.65	4798.88	1706.07	1706.07	32.4546	74.7029	32.4546	19.069	0	0	9.53448	1706.07	106.079	452.772	853.036	187.452	1706.07	853.036	117.376	225.359	74.7029	7336.31	232.005	200.528	598.955	170.192	1706.07	1706.07	49.3066	74.7029	183.603
320	Female	24	10147.7	0	0	110.53	5.37172	5.37172	25780.3	1731.24	236.7	147.444	1269.62	1694.74	628.503	7717.98	12	152.367	5548.03	4725.94	1885.51	1885.51	66.1226	99.7958	66.1226	16.193	0	0	8.09652	1885.51	179.776	471.378	942.755	177.75	1885.51	942.755	118.828	300.345	99.7958	17186.8	253.476	235.825	160.246	140.053	1885.51	1885.51	111.733	99.7958	152.367
321	Male	24.9955	5391.56	0	0	97.7218	1.99211	1.99211	11627.6	1599.46	261.232	195.95	621.5	1613.5	604.002	3123.29	12	227.032	4985.55	4855.72	1764.33	1764.33	24.9219	75.2252	24.9219	15.7709	0	0	7.75372	1764.33	135.752	453.002	882.164	203.306	1764.33	882.164	181.417	293.096	75.2252	7641.63	280.863	260.429	580.365	221.094	1764.33	1764.33	93.1569	75.2266	227.032
322	Female	24	10188.4	0	0	92.8094	0.858228	0.858228	25757.6	1738.59	254.715	98.4768	1269.3	1700.6	630.606	7721.12	12	191.372	5559.95	4693.25	1891.82	1891.82	142.476	143.668	142.476	200.363	0	0	91.6237	1891.82	207.669	472.954	945.909	194.25	1891.82	945.909	201.753	244.195	143.668	17171.8	306.422	254.643	216.325	185.928	1891.82	1891.82	152.472	143.668	191.369
323	Male	24.9955	5400.75	0	0	83.8247	2.46406	2.46406	11629.9	1607.68	255.487	181.323	620.773	1623.76	605.727	3121.8	12	220.323	4979.33	4815	1810.21	1810.21	29.0557	90.5949	29.0557	106.366	0	0	51.4187	1810.21	135.752	454.295	905.104	193.852	1810.21	905.104	221.884	263.481	90.5949	7639.71	312.676	255.487	616.107	211.445	1810.21	1810.21	114.358	90.5934	220.323
324	Female	24	10130.5	0	0	92.3922	2.9894	2.9894	26460.1	1722.87	277.867	253.164	1298.69	1684.01	628.887	7902.41	12	261.618	5583.64	4805.92	1815.27	1815.27	45.639	56.3721	45.639	30.1025	0	0	14.6409	1815.27	162.614	471.665	907.633	186.203	1815.27	907.633	199.249	306.363	56.3721	17640.1	328.444	276.993	108.572	253.879	1815.27	1815.27	94.5716	56.3721	261.618
325	Female	8.42036	10192.5	0	0	76.9655	6.00968	6.00968	25418.3	1728.59	205.928	50.6487	1255.16	1691.58	628.592	7635.4	12	160.404	5534.75	4664.33	1885.78	1885.78	44.3762	116.759	44.3762	77.2769	0	0	38.2244	1885.78	207.669	471.444	942.888	183.894	1885.78	942.888	186.374	227.422	116.759	16945.5	221.867	205.054	142.068	145.38	1885.78	1885.78	171.67	116.759	160.404
326	Male	24.9955	5419.49	0	0	78.6269	0	0	11703.2	1601.44	175.539	343.358	623.972	1619.25	610.922	3135.14	12	154.938	4994.29	4910.37	1788.45	1788.45	38.3579	69.7652	38.3579	67.9501	0	0	33.6191	1788.45	135.752	458.192	894.227	190.681	1788.45	894.227	152.5	198.709	69.7638	7657.63	233.584	174.735	615.239	139.528	1788.45	1788.45	86.1982	69.7652	154.938
327	Male	25.1809	5128.2	10.5216	10.5216	127.56	1.59419	1.59419	11098.5	1587.41	276.987	115.278	597.466	1612.54	604.114	2990.6	12	225.633	4947.82	4853.25	1812.34	1812.34	20.7461	132.666	20.7461	36.4538	0	0	18.2269	1812.34	135.752	453.085	906.171	185.455	1812.34	906.171	142.481	304.894	132.666	7235.32	314.375	276.987	584.508	224.366	1812.34	1812.34	217.368	132.666	225.633
328	Female	24	10178.4	0	0	89.1509	2.8462	2.8462	26278.7	1747.41	232.001	126.948	1289.95	1708.55	628.189	7840.95	12	210.046	5592.98	4785.53	1884.57	1884.57	136.527	145.094	136.527	174.603	0	0	84.4854	1884.57	207.669	471.142	942.284	187.272	1884.57	942.284	196.259	237.743	145.094	17519.1	330.258	231.127	180.222	199.266	1884.57	1884.57	142.453	145.094	210.046
329	Female	24	10096	0	0	71.4815	1.77583	1.77583	26517.7	1715.02	98.1826	380.128	1297.63	1676.94	635.011	7896.72	12	87.0529	5564.57	4820.74	1807.76	1807.76	19.902	33.2824	19.902	37.6271	0	0	17.1248	1807.76	128.153	476.258	903.879	175.497	1807.76	903.879	113.175	97.3743	33.2824	17678.5	127.895	97.3083	89.8234	73.2921	1807.76	1807.76	60.1099	33.2824	87.0529
330	Male	24.9955	5315.07	0	0	117.18	0.523344	0.523344	11517.5	1589.11	190.113	164.396	614.553	1605.95	604.893	3084.31	12	198.056	4980.29	4883.93	1754.8	1754.8	22.2069	83.6039	22.2069	36.2005	0.074764	0.074764	17.868	1754.8	135.752	453.67	877.401	188.076	1754.8	877.401	132.6	258.304	83.6039	7498.17	267.08	190.113	595.494	191.308	1754.8	1754.8	134.503	83.6039	198.056
331	Male	25.1809	5125.87	23.0224	23.0224	122.962	0.884058	0.884058	11069.1	1580.83	277.611	173.677	596.841	1605.17	603.632	2989.49	12	235.371	4969.53	4897.61	1780.26	1780.26	77.4755	121.143	77.4755	25.4167	0	0	12.7084	1780.26	135.752	452.724	890.132	188.548	1780.26	890.132	143.412	300.039	121.143	7233.99	322.213	277.611	649.278	225.985	1780.26	1780.26	166.988	121.143	235.371
332	Female	24	10192.5	0	0	99.4961	19.746	19.746	26175.4	1755.27	291.853	193.748	1286.49	1716.3	633.265	7821.9	12	194.786	5599.02	4801.35	1899.8	1899.8	121.176	157.652	121.176	108.316	0.245801	0.245801	53.419	1899.8	207.669	474.949	949.898	188.736	1899.8	949.898	211.635	291.579	157.652	17450.2	307.239	290.978	218.506	178.807	1899.8	1899.8	160.372	157.652	194.786
333	Female	24	10192.1	0	0	98.7741	6.19174	6.19174	26081.8	1717.85	231.09	140.904	1281.62	1680	628.376	7789.28	12	199.575	5554.62	4735.56	1832.76	1832.76	41.5885	99.0338	41.5885	49.7235	0	0	24.2285	1832.76	207.669	471.282	916.379	187.468	1832.76	916.379	173.417	317.65	99.0338	17387.8	296.411	230.216	142.33	186.807	1832.76	1832.76	156.142	99.0338	199.575
334	Female	24.9893	10155.3	2.87537	2.87537	110.521	24.1909	24.9893	26382.4	1748.89	292.303	189.341	1294.79	1711.12	629.805	7866.71	12.891	232.861	5597.08	4771.16	1889.41	1889.41	111.324	152.872	111.324	81.6037	0.89096	0.89096	40.0729	1889.41	187.419	472.354	944.707	191.635	1889.41	944.707	196.67	289.639	152.872	17588.3	342.974	292.232	214.294	228.556	1889.41	1889.41	119.376	152.872	232.861
335	Female	24	10192.5	0	0	90.6047	24.0174	24	26164.1	1757.91	247.321	149.174	1285.54	1717.16	629.917	7815.02	12	259.233	5609.96	4843.9	1889.75	1889.75	138.607	141.888	138.607	141.124	0	0	67.2883	1889.75	207.669	472.437	944.875	186.2	1889.75	944.875	217.469	272.023	141.888	17442.7	310.369	246.446	184.265	246.245	1889.75	1889.75	211.864	141.888	259.233
336	Male	25.1809	5383.09	6.67436	6.67436	111.69	0	0	11648.1	1597.09	281.245	196.869	621.55	1612.18	604.192	3122.73	12	236.799	5008.8	4936.27	1754.25	1754.25	23.1025	91.3421	23.1025	42.6133	0	0	21.3066	1754.25	135.752	453.144	877.125	187.073	1754.25	877.125	166.788	279.11	91.3435	7612.85	339.922	281.245	599.124	233.838	1754.25	1754.25	169.523	91.3435	236.799
337	Female	24	10121.6	0	0	114.775	2.40649	2.40649	26179.3	1704.68	306.898	258.448	1284.91	1668.64	627.892	7818.73	12	268.837	5568.6	4804.72	1783.21	1783.21	107.84	107.84	107.84	11.3576	0	0	5.67882	1783.21	153.742	470.919	891.604	186.346	1783.21	891.604	155.691	343.259	107.84	17452.9	343.295	306.024	184.092	256.741	1783.21	1783.21	85.6988	107.84	268.835
338	Female	24	10167.3	0	0	112.669	1.20571	1.20571	26259.7	1710.52	186.644	122.264	1289.28	1672.81	627.899	7832.65	12	153.892	5562.63	4779.51	1799.41	1799.41	33.6908	79.4083	33.6908	47.1695	0	0	23.4963	1799.41	199.445	470.924	899.707	186.905	1799.41	899.707	134.877	255.108	79.4083	17506.5	276.907	186.572	186.245	141.539	1799.41	1799.41	131.402	79.4083	153.892
339	Female	24	10192.5	0	0	88.3663	6.12075	6.12075	26524.4	1755.99	204.496	247.453	1301.51	1715.59	628.753	7912.61	12	255.81	5615.26	4850.92	1881.42	1881.42	30.3526	97.3104	30.3526	53.3652	0.908548	0.908548	25.4393	1881.42	207.669	471.565	940.709	196.195	1881.42	940.709	224.563	346.368	97.3104	17683	359.206	203.622	135.726	246.162	1881.42	1881.42	252.925	97.3104	255.81
340	Female	24.0483	10192.5	0.0483	0.0483	78.0742	6.37566	6.37566	26036.7	1747.17	351.807	142.306	1279.88	1707.86	627.971	7792.34	12	178.115	5587.91	4739.04	1883.91	1883.91	52.443	255.978	52.443	230.176	0	0	115.064	1883.91	207.669	470.978	941.956	186.207	1883.91	941.956	352.229	387.97	255.978	17357.8	410.748	350.932	215.977	161.728	1883.91	1883.91	331.208	255.978	178.115
341	Male	24.9955	5408.36	0	0	91.0347	17.8037	17.8037	11620.5	1620.29	301.564	155.561	620.694	1636.07	605.09	3122.03	12	279.408	5026.08	4916.09	1815.27	1815.27	61.2796	126.024	61.2796	87.8536	0	0	42.7594	1815.27	135.752	453.817	907.635	191.898	1815.27	907.635	246.174	320.096	126.024	7649.85	364.142	300.761	607.936	269.978	1815.27	1815.27	204.553	126.024	279.408
342	Female	24.9893	10146.8	12.6649	12.6649	97.3157	4.3458	4.3458	26499.5	1758.05	345.192	255.224	1301.02	1717.3	628.384	7918.44	12	281.334	5626.34	4871.12	1878.08	1878.08	61.6865	97.2823	61.6865	50.163	0.186249	0.186249	24.9778	1878.08	178.884	471.288	939.038	187.259	1878.08	939.038	226.577	332.91	97.2823	17666.3	369.651	344.318	157.012	276.875	1878.08	1878.08	110.841	97.2823	281.334
343	Male	25.1521	5361.83	0.156544	0.156544	84.4658	2.28554	2.28554	11579.2	1607	296.702	143.874	617.014	1624.52	604.923	3101.74	12.1565	188.029	4985.18	4835.5	1814.77	1814.77	55.8146	142.971	55.8146	154.477	0.156544	0.156544	73.1538	1814.77	135.752	453.693	907.385	191.211	1814.77	907.385	252.343	295.394	142.971	7564.24	330.113	296.702	697.601	177.062	1814.77	1814.77	180.441	142.971	188.029
344	Female	24	10180.1	0	0	111.399	0	0	26464.7	1726.39	232.27	188.333	1298.5	1687.47	627.886	7898.72	12	186.636	5581.32	4803.45	1832.3	1832.3	76.0601	99.5267	76.0601	41.5227	0	0	19.4337	1832.3	207.669	470.914	916.151	201.208	1832.3	916.151	168.43	249.592	99.5267	17643.1	270.598	232.199	181.816	170.137	1832.3	1832.3	144.178	99.5267	186.636
345	Male	24.9955	5410.05	0	0	97.341	2.16434	2.16434	11622.7	1615.51	298.68	252.181	623.109	1630.93	603.813	3139.73	12	279.354	5030.77	4966.78	1780.27	1780.27	20.724	73.1873	20.724	56.1628	0	0	25.4585	1780.27	135.752	452.86	890.133	187.954	1780.27	890.133	219.794	308.036	73.1888	7661.1	351.852	298.68	602.585	272.95	1780.27	1780.27	124.852	73.1888	279.354
346	Male	25.1809	5079.06	9.98616	9.98616	128.104	1.54449	1.54449	10970	1567.93	231.57	89.3722	592.847	1594.55	603.491	2965.24	12	240.012	4953.14	4888.8	1766.78	1766.78	41.9538	119.043	41.9538	137.024	0	0	67.4661	1766.78	135.752	452.618	883.392	188.48	1766.78	883.392	131.618	247.446	119.043	7156.12	370.376	231.57	599.894	237.882	1766.78	1766.78	213.645	119.043	240.012
347	Male	24.9955	5410.95	0	0	79.1245	1.90492	1.90492	11639.4	1622.24	364.714	252.894	622.806	1639.14	605.957	3140.94	12	303.26	5027.13	4933.79	1817.87	1817.87	37.0508	83.6809	37.0508	79.1024	0	0	38.2622	1817.87	135.752	454.468	908.935	193.598	1817.87	908.935	270.355	354.573	83.6809	7669.9	391.266	364.714	633.836	298.333	1817.87	1817.87	121.098	83.6794	303.26
348	Female	24	10175.2	0	0	88.9187	3.65344	3.65344	26502.5	1753.05	271.854	189.743	1299.03	1712.67	627.942	7895.67	12	244.841	5603.62	4818.15	1883.83	1883.83	124.335	135.029	124.335	110.439	0	0	55.2193	1883.83	207.314	470.957	941.914	187.762	1883.83	941.914	225.227	290.759	135.029	17668.3	316.766	271.783	176.36	234.263	1883.83	1883.83	139.272	135.029	244.838
349	Male	24.9955	5412.23	0	0	95.1388	4.93619	4.93619	11704.2	1601.23	234.105	240.828	623.081	1617.2	609.913	3131.06	12	207.626	5000.53	4888.69	1779.9	1779.9	48.9894	89.0821	48.9894	77.8012	0	0	37.5981	1779.9	135.752	457.435	889.949	187.623	1779.9	889.949	182.537	264.05	89.0821	7654.59	293.811	234.105	602.543	197.066	1779.9	1779.9	102.09	89.0806	207.626
350	Female	24.9893	10192.5	11.9182	11.9182	103.544	24.1909	24.9893	26517.8	1743.25	259.944	84.4921	1301.91	1703.8	627.957	7908.46	12	256.478	5579.05	4716.53	1883.87	1883.87	70.1123	170.401	70.1123	207.505	0	0	98.0512	1883.87	207.669	470.967	941.935	186.203	1883.87	941.935	239.609	283.945	170.401	17678.5	339.145	259.07	215.972	245.858	1883.87	1883.87	212.373	170.401	256.478
351	Female	24	10192.5	0	0	95.6834	0	0	26472.7	1721.85	238.418	205.786	1296.57	1684.11	629.258	7885.3	12	268.961	5586.8	4831.95	1812.69	1812.69	58.322	76.56	58.322	99.0572	0	0	49.5286	1812.69	207.669	471.943	906.346	188.92	1812.69	906.346	174.458	278.805	76.56	17648.5	358.372	237.544	136.05	264.722	1812.69	1812.69	167.133	76.56	268.961
352	Male	25.1809	5413.79	1.18241	1.18241	98.1276	15.8148	15.8148	11642.5	1612.13	349.407	255.915	623.677	1626.86	604.205	3143.23	12	293.654	5027.2	4928.72	1772.77	1772.77	60.637	95.5728	60.637	58.6279	0	0	27.5939	1772.77	135.752	453.154	886.384	187.076	1772.77	886.384	262.749	357.757	95.5714	7682.58	383.408	348.604	628.738	288.317	1772.77	1772.77	115.895	95.5728	293.654
353	Female	24.4775	10173.2	0.477532	0.477532	92.0792	24.1909	24.4775	26506.8	1752.61	259.288	155.009	1298.53	1712.03	629.358	7894.47	12	258.243	5597.91	4794.65	1888.07	1888.07	127.845	141.86	127.845	198.38	0	0	97.5324	1888.07	205.278	472.018	944.037	190.782	1888.07	944.037	234.451	223.303	141.86	17671.2	348.114	258.414	187.146	247.266	1888.07	1888.07	137.235	141.86	258.24
354	Male	24.9955	5413.74	0	0	101.327	24.0178	24.9955	11632.4	1618.73	347.393	126.155	621.177	1634.99	608.193	3126.41	12	255.263	5016.78	4872.61	1824.58	1824.58	125.358	172.446	125.358	186.575	0	0	88.8942	1824.58	135.752	456.145	912.289	201.034	1824.58	912.289	284.063	286.818	172.446	7648.16	365.407	347.393	707.431	240.942	1824.58	1824.58	197.192	172.446	255.263
355	Male	24.9955	5283.46	0	0	94.1644	1.91083	1.91083	11438.4	1575.13	246.155	173.639	610.728	1591.56	603.505	3063.67	10.7926	198.859	4955.14	4834.28	1725.64	1725.64	37.9835	72.6209	37.9835	3.50318	0	0	1.75159	1725.64	135.752	452.629	862.822	188.421	1725.64	862.822	158.101	261.295	72.6209	7469.96	270.93	245.352	589.991	187.643	1725.64	1725.64	102.528	72.6209	198.859
356	Female	24	10192.5	0	0	100.296	3.73832	3.73832	26445.9	1749.48	318.657	167.284	1296.07	1709.71	628.372	7872.05	12	228.245	5592.43	4827.19	1885.11	1885.11	56.096	114.744	56.096	26.8803	0	0	12.8038	1885.11	207.669	471.279	942.557	187.729	1885.11	942.557	192.836	324.196	114.744	17630.6	352.966	318.586	155.714	217.767	1885.11	1885.11	231.673	114.744	228.242
357	Male	25.1809	5160.16	0.62354	0.62354	97.3011	1.03923	1.03923	11191	1579.7	171.834	170.832	600.375	1601.7	603.966	3005.03	12	224.543	4940.11	4830.51	1784.59	1784.59	47.4129	73.8586	47.4129	85.7106	0	0	37.9014	1784.59	135.752	452.974	892.293	183.8	1784.59	892.293	145.682	265.4	73.8586	7262.19	324.379	171.834	588.357	222.68	1784.59	1784.59	220.801	73.8586	224.539
358	Female	24	10192.5	0	0	103.091	24.0174	24	26487	1764.96	409.416	163.792	1299.7	1723.63	627.954	7905.28	12	371.303	5636.34	4891.33	1883.86	1883.86	213.15	214.836	186.208	235.659	0	0	114.067	1883.86	207.669	470.966	941.931	186.208	1883.86	941.931	325.921	296.982	214.836	17658	431.582	408.541	215.977	363.709	1883.86	1883.86	213.161	214.836	371.303
359	Female	24.9893	10192.5	1.4373	1.4373	109.05	3.66511	3.66511	25599.5	1718.57	296.682	193.944	1263.46	1681.6	630.961	7686.51	12	205.925	5581.9	4868.62	1806.4	1806.4	122.847	129.539	122.847	20.9127	1.4373	1.4373	10.1562	1806.4	207.669	473.221	903.201	155.969	1806.4	903.201	138.63	301.074	129.539	17066.3	328.655	295.807	212.957	187.476	1806.4	1806.4	171.87	129.539	205.925
360	Male	24.9955	5065.24	0	0	105.195	0	0	10918.9	1546.79	256.219	78.8672	590.918	1572.92	603.483	2951.72	11.972	201.577	4936.55	4886.44	1697.11	1697.11	17.8574	104.078	17.8574	34.2058	0	0	17.1029	1697.11	135.752	452.612	848.553	187.071	1697.11	848.553	144.927	254.417	104.078	7148.26	311.936	255.416	606.375	198.332	1697.11	1697.11	218.483	104.078	201.577
361	Male	24.9955	5286.13	0	0	82.944	1.75392	1.75392	11410.9	1594.26	238.13	132.522	609.71	1612.79	603.757	3057.09	12	221.802	4955.15	4781.35	1811.27	1811.27	107.889	123.084	107.889	196.264	0	0	95.9229	1811.27	135.752	452.818	905.635	188.23	1811.27	905.635	205.597	240.779	123.084	7452.16	359.837	238.13	646.704	209.577	1811.27	1811.27	138.841	123.084	221.799
362	Female	24.9893	10131.2	3.23818	3.23818	95.335	0.725219	0.725219	26373	1727.69	249.023	171.265	1292.64	1689.55	628.391	7856.3	12.3036	201.804	5569.2	4775.9	1847.45	1847.45	41.0307	68.6317	41.0307	20.0025	0.337311	0.337311	10.0013	1847.45	163.32	471.293	923.726	187.723	1847.45	923.726	162.498	286.354	68.6317	17582	265.178	248.148	140.062	191.817	1847.45	1847.45	95.2769	68.6317	201.801
363	Male	25.1809	5411.26	0.9652	0.9652	104.056	6.5024	6.5024	11649.6	1617.9	263.028	157.382	622.612	1633.49	603.995	3131.47	12	213.922	5013.58	4881.97	1811.99	1811.99	98.466	119.893	98.466	150.317	0.9652	0.9652	73.6239	1811.99	135.752	452.997	905.993	188.445	1811.99	905.993	213.606	268.237	119.893	7661.43	368.99	262.225	670.466	210.543	1811.99	1811.99	151.558	119.892	213.922
364	Male	25.1809	5405.44	0.44142	0.44142	93.0779	3.31065	3.31065	11625.1	1602.02	231.868	247.308	622.719	1616.18	603.477	3132.21	12	233.025	5011.37	4897.01	1758.74	1758.74	56.4612	95.7452	56.4612	85.4147	0.36785	0.36785	39.5494	1758.74	135.752	452.608	879.368	187.068	1758.74	879.368	201.318	273.017	95.7452	7653.52	327.888	231.064	614.432	219.291	1758.74	1758.74	155.848	95.7452	233.025
365	Female	24.9893	10163.2	10.8892	10.8892	126.67	0.492476	0.492476	26108.9	1736.8	196.389	115.103	1283.82	1697.96	627.938	7806.58	12	158.245	5584.47	4818.68	1853.34	1853.34	73.6522	95.6771	73.6522	39.9453	0.547196	0.547196	18.1548	1853.34	195.363	470.953	926.67	186.203	1853.34	926.67	117.44	216.374	95.6771	17405.9	224.632	195.515	185.934	147.941	1853.34	1853.34	127.32	95.6771	158.245
366	Male	25.1809	5341.3	0.955848	0.955848	100.857	24.2228	25.1809	11536.7	1609.31	313.066	184.946	615.211	1627.23	603.97	3090.88	12	229.986	4999.97	4881.75	1811.91	1811.91	136.593	147.016	136.593	101.047	0	0	50.5234	1811.91	135.752	452.977	905.955	188.263	1811.91	905.955	226.282	293.122	147.016	7539.51	319.822	313.066	694.655	214.434	1811.91	1811.91	168.503	147.016	229.986
367	Female	24	10192.5	0	0	80.1114	6.67196	6.67196	26497.1	1759.6	312.188	213.862	1300.8	1719.12	628.522	7913.01	12	266.166	5620.86	4828.02	1885.57	1885.57	92.2173	159.921	92.2173	143.077	0	0	70.353	1885.57	207.669	471.391	942.783	188.003	1885.57	942.783	275.019	322.717	159.921	17664.7	383.662	311.313	196.015	264.16	1885.57	1885.57	194.272	159.921	266.166
368	Male	25.1809	5395.56	21.1279	21.1279	120.796	1.36309	1.36309	11596.9	1601.52	250.906	144.803	620.335	1614.75	603.553	3118.83	12.5057	197.328	4995.44	4894.84	1756.86	1756.86	53.3607	80.5519	53.3607	10.6409	0.50566	0.50566	5.32044	1756.86	135.752	452.664	878.43	187.362	1756.86	878.43	143.59	223.853	80.5519	7614.06	247.233	250.906	652.184	186.556	1756.86	1756.86	91.8129	80.5519	197.328
369	Female	24	10165.4	0	0	108.501	0	0	25492	1727.84	206.169	85.0023	1258.24	1690.97	627.918	7655.52	12	175.349	5546.67	4715.14	1870.93	1870.93	72.0311	107.544	72.0311	93.9978	0	0	44.3737	1870.93	197.523	470.938	935.466	175.508	1870.93	935.466	117.327	248.805	107.544	16994.6	272.348	206.098	141.889	166.035	1870.93	1870.93	129.48	107.544	175.349
370	Female	24	10192.5	0	0	99.0568	0.763068	0.763068	26518.3	1756.61	275.658	209.167	1301.74	1716.01	627.922	7916.01	12	217.135	5615.04	4832.2	1883.77	1883.77	59.5807	136.853	59.5807	82.6403	0	0	41.3202	1883.77	207.669	470.941	941.883	186.203	1883.77	941.883	221.684	317.22	136.853	17678.9	327.657	274.783	188.836	203.139	1883.77	1883.77	158.109	136.853	217.135
371	Female	24.6308	10131.8	0.630844	0.630844	133.677	0	0	25694.8	1685.06	220.341	110.592	1265.75	1649.75	627.764	7698.9	12	159.765	5516.62	4700.2	1771.91	1771.91	44.7564	105.672	44.7564	6.8942	0.630844	0.630844	3.4471	1771.91	163.946	470.823	885.957	161.135	1771.91	885.957	117.183	255.031	105.672	17129.8	247.68	219.467	138.053	141.677	1771.91	1771.91	95.9029	105.672	159.765
372	Female	24.9893	10192.5	3.88877	3.88877	89.1293	0.5645	0.5645	26502.8	1740.28	236.906	275.507	1299.96	1702.24	624.898	7904.37	8.53021	139.445	5581.76	4822.54	1874.69	1874.69	42.8077	42.9614	42.8077	0	4.45327	4.45327	0	1874.69	207.669	468.673	937.347	186.201	1874.69	937.347	169.598	293.547	42.9614	17668.6	305.762	236.032	125.74	128.373	1874.69	1874.69	211.21	42.9614	139.445
373	Female	24.5649	10191.7	0.564856	0.564856	123.289	1.2911	1.2911	25632.3	1714.26	277.059	203.076	1264.63	1677.7	627.929	7697.34	12	235.748	5572.49	4821.96	1803.12	1803.12	125.202	126.986	125.202	22.3522	0	0	10.8937	1803.12	207.669	470.946	901.558	150.5	1803.12	901.558	125.702	330.962	126.986	17088.2	358.574	276.988	216.109	222.968	1803.12	1803.12	155.819	126.986	235.748
374	Female	24.9893	10152.9	3.35906	3.35906	112.183	3.90377	3.90377	25957.7	1723.44	321.495	207.362	1277.29	1685.87	627.97	7772.99	15.3591	268.481	5580.94	4809.01	1823.58	1823.58	129.679	129.802	129.679	33.1367	3.35906	3.35906	15.8707	1823.58	184.975	470.978	911.788	198.825	1823.58	911.788	174.346	343.545	129.802	17305.2	343.677	320.621	206.355	259.173	1823.58	1823.58	116.932	129.802	268.478
375	Female	24.9893	10116.7	2.3799	2.3799	113.767	3.9665	3.9665	25955	1692.55	193.9	111.901	1275.89	1656.39	627.779	7758.81	12	159.452	5514.71	4668.16	1796.21	1796.21	37.9321	82.7626	37.9321	56.0599	0	0	28.03	1796.21	148.862	470.834	898.103	186.194	1796.21	898.103	126.881	200.5	82.7626	17303.3	253.63	193.026	120.092	146.98	1796.21	1796.21	80.8186	82.7626	159.449
376	Female	24	10192.5	0	0	108.525	0.764032	0.764032	26036.1	1756.9	250.165	133.159	1280.85	1717.29	627.934	7790.68	12	207.991	5613.89	4871.22	1883.8	1883.8	80.8304	127.984	80.8304	97.0908	0	0	48.5454	1883.8	207.669	470.951	941.901	186.203	1883.8	941.901	170.763	268.501	127.984	17357.4	310.951	250.094	212.012	202.79	1883.8	1883.8	169.965	127.984	207.991
377	Female	24.3364	10192.5	0.336434	0.336434	99.8499	24.1909	24.3364	26501.7	1759.81	350.032	114.007	1300.78	1718.76	629.713	7909.49	12	331.489	5620.81	4830.43	1889.14	1889.14	197.301	198.739	196.429	244.548	0	0	116.9	1889.14	207.669	472.284	944.569	199.482	1889.14	944.569	302.584	243.921	198.739	17667.8	407.889	349.96	229.252	319.376	1889.14	1889.14	167.404	198.739	331.486
378	Female	24	10167.1	0	0	105.359	3.57006	3.57006	26304.1	1715.5	230.295	129.217	1290.52	1676.84	628.023	7847.57	12	204.112	5580.1	4837.4	1791.79	1791.79	36.6647	93.6313	36.6647	18.2583	0	0	9.04397	1791.79	199.187	471.018	895.897	186.61	1791.79	895.897	151.41	233.942	93.6313	17536	260.334	230.223	156.913	195.756	1791.79	1791.79	131.144	93.6313	204.112
379	Female	24.9416	10138.7	0.94161	0.94161	128.77	1.0105	1.0105	26508.6	1732.09	200.701	123.442	1301.03	1692.78	630.771	7907.13	12.1608	165.564	5603.38	4864.92	1822.49	1822.49	36.4733	78.3765	36.4733	48.5732	0.160762	0.160762	23.6881	1822.49	170.827	473.078	911.246	190.355	1822.49	911.246	140.321	248.855	78.3765	17672.4	286.501	199.827	220.125	155.468	1822.49	1822.49	102.784	78.3765	165.561
380	Male	25.1809	5193.44	3.65141	3.65141	114.184	0	0	11218.2	1572.85	202.56	115.535	602.767	1593.82	603.725	3019.11	12	170.346	4951.58	4859.06	1740.58	1740.58	42.7033	94.7631	42.7033	24.1967	0	0	11.7409	1740.58	135.752	452.794	870.292	187.707	1740.58	870.292	129.257	242.39	94.7631	7324.75	249.031	202.56	638.814	156.895	1740.58	1740.58	153.345	94.7631	170.346
381	Female	24	10130.2	0	0	80.2843	7.83635	7.83635	26488.4	1738.25	268.296	207.337	1299.38	1699.35	628.478	7899.95	12	237.284	5587.31	4785.2	1863.97	1863.97	117.851	117.195	117.851	157.765	0	0	77.4275	1863.97	162.352	471.359	931.987	188.245	1863.97	931.987	216.125	261.508	117.195	17658.9	410.058	267.422	129.767	234.911	1863.97	1863.97	94.3093	117.195	237.281
382	Female	24.9893	10189.2	1.25084	1.25084	106.54	16.0822	16.0822	26192.2	1749.17	261.915	123.984	1286.98	1709.52	627.894	7824.24	12	217.564	5594.21	4797.1	1883.68	1883.68	134.736	140.863	134.736	108.108	0	0	45.8606	1883.68	207.669	470.92	941.84	186.201	1883.68	941.84	183.033	253.767	140.863	17461.5	280.687	261.844	175.755	209.909	1883.68	1883.68	153.268	140.863	217.564
383	Male	24.9955	5411.67	0	0	86.7196	0	0	11634.3	1612	333.85	266.641	622.731	1627.69	606.089	3139.18	12	271.445	5020.11	4910.1	1787.73	1787.73	41.825	79.6445	41.825	114.37	0	0	55.2166	1787.73	135.752	454.567	893.866	194.752	1787.73	893.866	261.147	332.566	79.643	7672.24	401.575	333.85	621.437	268.851	1787.73	1787.73	118.132	79.6445	271.445
384	Male	24.9955	5411.99	0	0	107.156	15.2183	15.2183	11651.1	1623.9	313.035	248.15	623.92	1640.42	603.501	3141.24	12	270.475	5051.64	4978.44	1810.5	1810.5	84.5811	151.274	84.5811	104.033	0	0	50.0995	1810.5	135.752	452.626	905.251	187.073	1810.5	905.251	224.332	312.212	151.274	7677.11	359.569	313.035	675.736	265.949	1810.5	1810.5	174.815	151.274	270.475
385	Female	24	10192.5	0	0	84.0709	3.33488	3.33488	25998.8	1741.31	235.576	119.883	1278.87	1703.3	629.601	7774.74	12	170.239	5570.94	4727.14	1888.8	1888.8	90.1797	129.783	90.1797	105.697	0	0	51.8427	1888.8	207.669	472.201	944.402	191.025	1888.8	944.402	201.599	286.281	129.783	17332.6	256.747	235.505	210.972	153.814	1888.8	1888.8	161.48	129.783	170.239
386	Male	25.1809	5392.19	2.32745	2.32745	93.3759	0	0	11646.8	1612.69	265.502	180.156	621.058	1628.6	606.09	3122.42	12	234.309	4990.65	4852.53	1811.25	1811.25	47.8278	89.3353	47.8278	64.3659	0	0	29.944	1811.25	135.752	454.568	905.627	194.702	1811.25	905.627	200.802	314.199	89.3353	7636.44	288.796	264.699	614.115	226.487	1811.25	1811.25	108.586	89.3353	234.309
387	Female	24	10192.5	0	0	110.147	2.31214	2.31214	25963	1747.99	324.963	152.903	1278.06	1709.36	629.98	7771.51	12	242.134	5606.85	4853.87	1870.16	1870.16	86.6812	155.093	86.6812	55.4914	0	0	27.2454	1870.16	207.669	472.485	935.081	187.27	1870.16	935.081	186.411	337.949	155.093	17308.6	359.662	324.088	180.227	230.425	1870.16	1870.16	204.435	155.093	242.134
388	Female	24	10121.8	0	0	123.191	4.71349	4.71349	25383	1714.08	181.05	77.7656	1254.53	1677.86	627.976	7633.1	12	177.173	5570.11	4839.81	1798.57	1798.57	44.5466	91.3749	44.5466	45.841	0.231054	0.231054	22.9205	1798.57	153.872	470.982	899.286	183.617	1798.57	899.286	101.482	340.394	91.3749	16922	395.525	180.175	210.204	170.356	1798.57	1798.57	85.8287	91.3749	177.169
389	Male	24.9955	5405.69	0	0	104.033	0.626748	0.626748	11649.5	1622.05	281.048	169.351	622.059	1638.61	607.095	3129.28	12	262.373	5031.23	4938.75	1821.29	1821.29	78.509	141.93	78.509	81.4326	0	0	39.7142	1821.29	135.752	455.322	910.643	197.775	1821.29	910.643	208.384	315.505	141.93	7650.48	327.553	280.244	654.518	245.566	1821.29	1821.29	186.797	141.93	262.373
390	Male	24.9955	5439.41	0	0	86.2246	3.4564	3.4564	11694.1	1623.64	297.07	249.669	625.061	1638.89	604.455	3151.06	12	252.301	5033.71	4927.14	1813.36	1813.36	19.1776	120.832	19.1776	97.4077	0	0	47.8902	1813.36	135.752	453.341	906.682	189.903	1813.36	906.682	282.449	358.32	120.832	7695.6	382.919	296.267	657.06	242.463	1813.36	1813.36	224.228	120.831	252.301
391	Male	24.9955	5400.61	0	0	98.4904	0	0	11628.4	1597.83	279.964	255.975	622.574	1611.18	604.107	3133.45	12	228.41	5001.82	4895.59	1741.49	1741.49	49.427	72.1313	49.427	28.1706	0	0	12.8169	1741.49	135.752	453.08	870.745	187.076	1741.49	870.745	205.708	325.043	72.1328	7654.29	325.717	279.964	625.532	221.51	1741.49	1741.49	121.724	72.1328	228.41
392	Male	24.9955	5265.37	0	0	101.944	6.90526	6.90526	11353.2	1586.2	219.975	109.664	608.36	1604.18	603.749	3050.52	12	176.347	4956.14	4830.99	1761.32	1761.32	37.7847	90.1286	37.7847	43.6211	0	0	21.5151	1761.32	135.752	452.812	880.659	187.749	1761.32	880.659	166.851	256.2	90.1286	7429.39	240.909	219.172	633.557	162.893	1761.32	1761.32	123.103	90.1286	176.347
393	Female	24.9893	10156.9	11.3461	11.3461	94.7033	15.2361	15.2361	26185.5	1720.18	156.171	67.2601	1285.4	1683.66	632.897	7814.44	20.9	160.525	5542.43	4660.35	1864.78	1864.78	62.0771	62.0771	62.0771	192.794	8.90004	8.90004	90.648	1864.78	188.984	474.673	932.389	201.741	1864.78	932.389	120.198	115.519	62.0771	17457	313.705	155.297	206.9	157.038	1864.78	1864.78	120.941	62.0771	160.525
394	Male	24.9955	5120.34	0	0	103.514	0	0	11072.8	1554.14	266.528	128.933	596.693	1576.29	603.496	2982.48	12	197.988	4929.98	4833.42	1701.02	1701.02	30.6396	93.8028	30.6396	0	0	0	0	1701.02	135.752	452.622	850.508	187.077	1701.02	850.508	151.042	288.766	93.8028	7240.26	285.583	266.528	594.716	182.625	1701.02	1701.02	140.618	93.8028	197.988
395	Male	24.9955	5025.64	0	0	85.7469	0	0	10917.2	1566.49	238.067	92.3741	588.389	1594.8	603.535	2933.51	12	106.619	4874.56	4774.13	1810.61	1810.61	13.5824	53.7104	13.5824	0	0	0	0	1810.61	135.752	452.652	905.303	160.896	1810.61	905.303	118.726	189.556	53.7104	7083.04	172.433	238.067	577.786	89.8549	1810.61	1810.61	187.239	53.7104	106.619
396	Male	25.1809	4944.46	7.05852	7.05852	119.958	0.477644	0.477644	10691	1532.05	200.326	91.2535	580.018	1561.44	603.598	2891.53	12	163.818	4871.92	4735.08	1716.22	1716.22	28.2686	90.8826	28.2686	8.88948	0	0	4.3784	1716.22	124.833	452.699	858.109	175.026	1716.22	858.109	104.742	241.153	90.8826	6969.81	212.498	200.326	579.303	147.361	1716.22	1716.22	68.0609	90.8826	163.818
397	Female	24.9893	10128.1	3.40882	3.40882	110.316	0	0	25952	1698.66	208.479	140.196	1276.01	1662.36	627.824	7757.87	12	146.85	5529.09	4716.76	1799.24	1799.24	60.77	78.2754	60.77	5.795	0	0	2.8975	1799.24	160.25	470.868	899.618	186.207	1799.24	899.618	123.57	257.717	78.2754	17301.4	224.066	208.408	151.136	130.807	1799.24	1799.24	92.2075	78.2754	146.85
398	Female	24.9893	10190.4	1.97582	1.97582	104.781	5.6155	5.6155	26061.7	1747.16	189.145	143.807	1281.24	1708.66	630.14	7791.91	12	189.097	5585.03	4795.87	1890.42	1890.42	83.6903	88.1409	83.6903	44.456	0	0	21.7242	1890.42	207.669	472.605	945.21	192.912	1890.42	945.21	154.414	253.323	88.1409	17374.5	250.451	189.074	178.372	173.866	1890.42	1890.42	154.527	88.1409	189.094
399	Female	24	10192.5	0	0	110.209	0	0	25702.3	1704.49	240	137.538	1267.25	1667.9	627.345	7708.97	12	220.23	5560.08	4801.55	1785.97	1785.97	42.5216	105.146	42.5216	0	0	0	0	1785.97	207.669	470.509	892.987	180.153	1785.97	892.987	150.463	319.151	105.146	17134.9	316.963	239.126	120.89	208.688	1785.97	1785.97	161.539	105.146	220.23
400	Female	24	10173.9	0	0	86.9251	1.28317	1.28317	25755.7	1745.05	225.297	152.919	1267.99	1708.09	630.17	7718.22	12	215.738	5580.02	4770.38	1890.51	1890.51	109.303	125.501	109.303	121.318	0	0	60.2498	1890.51	206.053	472.628	945.256	192.856	1890.51	945.256	169.046	244.724	125.501	17170.4	276.449	225.225	222.626	206.894	1890.51	1890.51	138.01	125.501	215.738
401	Male	24.9955	5159.25	0	0	109.485	3.8195	3.8195	11150.7	1569.38	270.074	158.076	599.873	1590.9	604.052	3002.95	12	211.627	4953.79	4860.09	1738.45	1738.45	71.2755	120.761	71.2755	54.5818	0	0	26.9101	1738.45	135.752	453.039	869.224	188.676	1738.45	869.224	164.158	315.348	120.761	7292.78	326.451	269.271	651.401	202.07	1738.45	1738.45	173.185	120.761	211.627
402	Male	24.9955	5387.47	0	0	114.116	1.31052	1.31052	11614.5	1591.75	262.81	164.837	620.142	1604.8	603.575	3116.59	12	211.264	4989.77	4872.18	1731.17	1731.17	35.0845	91.5897	35.0845	10.9938	0	0	5.4969	1731.17	135.752	452.681	865.583	187.246	1731.17	865.583	167.563	280.928	91.5897	7618.15	284.839	262.81	615.207	201.989	1731.17	1731.17	118.868	91.5897	211.261
403	Male	25.1809	5188	1.27426	1.27426	120.545	0	0	11227.7	1561.28	204.403	114.833	603.069	1580.41	603.557	3019.2	12	141.17	4931.38	4820.6	1707.46	1707.46	45.3006	86.7284	45.3006	12.6267	0	0	5.8102	1707.46	135.752	452.668	853.729	187.078	1707.46	853.729	128.209	242.036	86.7284	7332.12	224.315	204.403	633.186	124.816	1707.46	1707.46	97.8083	86.7284	141.17
404	Male	25.1809	5089.7	16.8599	16.8599	97.9471	2.68718	2.68718	10994.1	1578.41	272.491	90.1123	592.746	1606.41	603.529	2966.62	12	184.177	4933.64	4840.69	1810.59	1810.59	44.0905	96.8834	44.0905	84.7329	0	0	38.9552	1810.59	135.752	452.647	905.294	187.076	1810.59	905.294	149.712	198.003	96.8849	7171.8	299.593	271.687	654.059	168.89	1810.59	1810.59	176.184	96.8849	184.177
405	Male	25.1809	5405.7	0.208921	0.208921	73.6968	0	0	11598	1591.6	355.363	338.924	622.169	1605.71	603.777	3136.47	12	309.809	5006.43	4918.51	1714.6	1714.6	10.5993	39.9916	10.5993	14.9588	0	0	7.47938	1714.6	120.117	452.833	857.299	188.076	1714.6	857.299	266.607	377.692	39.9916	7669	392.684	355.363	560.137	297.661	1714.6	1714.6	63.3445	39.9902	309.809
406	Female	24.9893	10192.5	1.91467	1.91467	138.053	2.03954	2.03954	25881.4	1755.57	263.328	102.069	1275.17	1714.87	627.922	7759.82	12	256.306	5596.86	4861.92	1883.77	1883.77	22.5332	124.672	22.5332	36.7118	0	0	18.2516	1883.77	207.669	470.942	941.883	186.203	1883.77	941.883	112.289	296.32	124.672	17254.3	329.911	262.454	116.092	253.995	1883.77	1883.77	216.066	124.672	256.306
407	Male	24.9955	5220.32	0	0	112.027	0.834204	0.834204	11289.9	1571.4	229.439	204.519	606.231	1589.21	603.553	3037.95	12	202.635	4953.08	4847.07	1719.39	1719.39	88.1204	88.1204	88.1204	29.1375	0	0	14.4692	1719.39	135.752	452.665	859.694	187.077	1719.39	859.694	145.987	302.371	88.1204	7384.12	317.413	229.439	691.43	195.173	1719.39	1719.39	102.225	88.1204	202.635
408	Female	24.9893	10192.5	7.70327	7.70327	93.3392	6.84736	6.84736	26071.9	1754.69	315.565	94.9867	1282.22	1715.45	635.033	7800.25	12.4755	198.122	5592.15	4763.36	1905.1	1905.1	89.8893	177.884	89.8893	172.61	0.475512	0.475512	85.4314	1905.1	207.669	476.275	952.55	207.652	1905.1	952.55	265.688	309.197	177.884	17381.3	345.724	315.494	237.418	197.111	1905.1	1905.1	211.534	177.884	198.119
409	Female	24	10192.5	0	0	103.347	3.90101	3.90101	26148.4	1762.94	329.216	154.824	1285.29	1721.51	627.976	7815.67	12	274.296	5628.54	4896.05	1883.93	1883.93	141.418	169.538	141.418	131.708	0	0	65.0728	1883.93	207.669	470.982	941.963	186.206	1883.93	941.963	240.928	331.151	169.538	17432.3	384.904	328.342	215.976	259.736	1883.93	1883.93	187.42	169.538	274.296
410	Female	24.9893	10192.5	1.17786	1.17786	81.8944	1.29564	1.29564	25557.6	1721.87	237.062	66.4656	1260.94	1684.09	628.254	7670.39	12	202.193	5558.44	4773.77	1836.07	1836.07	11.7523	78.1581	11.7523	27.6796	0	0	13.8398	1836.07	207.669	471.19	918.037	173.545	1836.07	918.037	143.839	269.257	78.1581	17038.4	274.21	236.188	91.5997	197.908	1836.07	1836.07	181.058	78.1581	202.193
411	Female	24	10171	0	0	88.647	0	0	26232	1713.19	159.652	128.766	1287.23	1676.04	627.74	7826.29	12	169.285	5546.65	4702.81	1833.41	1833.41	120.348	118.841	120.348	200.56	0	0	99.3456	1833.41	203.098	470.805	916.706	186.148	1833.41	916.706	161.385	211.199	118.841	17488	379.468	158.778	128.55	156.812	1833.41	1833.41	135.055	118.841	169.285
412	Female	24.9893	10192.5	24.0174	24	75.1854	24.1909	24.9893	26512	1747.97	337.489	72.1598	1301.52	1710.26	628.341	7915.34	12.3746	246.732	5601.45	4687.31	1885.02	1885.02	118.872	280.174	118.872	276.34	0.374584	0.374584	135.695	1885.02	207.669	471.256	942.512	187.174	1885.02	942.512	377.62	294.361	280.174	17674.6	418.831	337.417	216.943	241.663	1885.02	1885.02	361.866	280.174	246.732
413	Male	24.9955	5401	0	0	117.433	0	0	11578.5	1592.08	281.905	247.199	621.802	1604.41	600.242	3130.04	2.13675	238.284	5018.15	4940.45	1709.29	1709.29	47.0078	92.2052	47.0078	1.56695	0	0	0.783476	1709.29	135.752	450.181	854.646	187.645	1709.29	854.646	179.347	296.489	92.2052	7644.31	303.898	281.101	617.995	229.068	1709.29	1709.29	99.9645	92.2052	238.284
414	Female	24.9893	10091.5	3.78452	3.78452	192.605	2.43629	2.43629	25328.5	1671.67	394.51	72.805	1252.78	1637.3	627.743	7636.16	12	289.095	5481.55	4567.56	1765.08	1765.08	175.588	163.607	175.588	13.2458	0.260186	0.260186	5.30214	1765.08	123.651	470.808	882.538	186.515	1765.08	882.538	255.593	138.315	163.607	16885.7	416.425	394.439	216.284	265.081	1765.08	1765.08	55.608	163.607	289.095
415	Female	24.9893	10157.3	1.58472	1.58472	84.0656	0	0	26450	1705.27	167.406	191.699	1295.41	1668.5	632.709	7872.87	12	197.308	5551.24	4764.35	1798.94	1798.94	21.0281	45.5088	21.0281	73.5475	0	0	36.7398	1798.94	189.383	474.532	899.471	187.248	1798.94	899.471	133.663	203.008	45.5088	17633.3	270.877	166.532	100.242	195.919	1798.94	1798.94	121.34	45.5088	197.308
416	Male	24.9955	5297.36	0	0	146.45	23.5979	23.5979	11427.8	1585.7	215.784	88.4265	613.86	1601.6	603.482	3080.86	12	230.082	5009.82	4971.73	1715.34	1715.34	5.45327	100.809	5.45327	35.9788	0	0	17.9894	1715.34	135.752	452.612	857.669	187.071	1715.34	857.669	100.397	281.464	100.809	7477.55	335.73	215.784	621.179	225.935	1715.34	1715.34	128.601	100.809	230.082
417	Male	25.1809	5400.08	2.41969	2.41969	112.054	0.959532	0.959532	11642.5	1596.74	199.473	158.969	622.431	1609.76	604.634	3128.71	12	207.072	5004.24	4931.49	1735.43	1735.43	20.9109	58.5289	20.9109	66.3328	0	0	33.1106	1735.43	135.752	453.476	867.716	187.071	1735.43	867.716	142.635	234.754	58.5289	7636.98	292.486	199.473	610.237	205.179	1735.43	1735.43	135.346	58.5289	207.072
418	Male	25.1809	5081.61	6.21456	6.21456	121.403	0.117256	0.117256	10988.4	1562.97	264.399	183.057	592.487	1587.13	603.816	2963.57	12	202.04	4929.11	4806.28	1755.66	1755.66	113.152	122.074	113.152	35.7632	0.117256	0.117256	17.7314	1755.66	135.752	452.862	877.831	187.854	1755.66	877.831	126.811	301.71	122.074	7172.92	299.726	264.399	653.299	187.611	1755.66	1755.66	90.5017	122.074	202.04
419	Female	24	10151.8	0	0	151.318	0.31864	0.31864	26473.1	1748.74	164.718	66.6516	1297.27	1708.53	627.838	7892.8	12	128.468	5600.45	4880.98	1863.13	1863.13	13.5254	81.6718	13.5254	4.46096	0	0	2.23048	1863.13	183.915	470.879	931.565	186.2	1863.13	931.565	87.9335	157.39	81.6718	17648.7	183.558	163.843	175.597	117.172	1863.13	1863.13	115.872	81.6718	128.468
420	Male	24.9955	5394.38	0	0	85.9904	0	0	11580.1	1588.99	306.859	291.176	621.006	1602.83	603.416	3125.77	12	251.884	4994.99	4894.78	1717.56	1717.56	34.917	46.6347	34.917	16.5957	0	0	8.29786	1717.56	135.752	452.562	858.778	187.071	1717.56	858.778	236.663	344.854	46.6347	7627.32	359.572	306.859	621.046	241.108	1717.56	1717.56	134.52	46.6347	251.884
421	Female	24.9893	10192.5	19.5905	19.5905	150.904	0	0	25161.2	1709.55	277.683	87.4947	1247.32	1672.22	628.794	7591.37	27.3846	210.998	5552.66	4790.95	1792.67	1792.67	66.1869	137.555	66.1869	22.6896	15.3846	15.3846	9.24184	1792.67	207.669	471.595	896.335	165.355	1792.67	896.335	83.3086	325.614	137.555	16774.2	331.08	276.808	184.794	209.685	1792.67	1792.67	158.715	137.555	210.998
422	Male	24.9955	5201.7	0	0	108.242	0.494504	0.494504	11306.7	1565.3	209.378	125.997	604.8	1583.41	603.619	3025.88	12	141.471	4906.99	4755.08	1736.39	1736.39	33.7606	77.8593	33.7606	5.43956	0	0	2.71978	1736.39	135.752	452.714	868.196	187.08	1736.39	868.196	133.256	244.903	77.8593	7340.99	225.45	208.575	612.071	129.677	1736.39	1736.39	112.595	77.8593	141.471
423	Male	24.9955	5387.25	0	0	86.4676	3.93959	3.93959	11592.9	1584.52	211.896	160.163	618.139	1597.76	603.391	3105.03	12	168.517	4956.6	4785.7	1733.39	1733.39	59.0435	69.7787	59.0435	148.523	0	0	71.7166	1733.39	135.752	452.543	866.696	187.039	1733.39	866.696	185.357	218.913	69.7787	7598.24	331.916	211.092	628.003	157.487	1733.39	1733.39	114.643	69.7787	168.517
424	Male	25.1809	5409.35	2.11714	2.11714	87.8872	2.73	2.73	11611.2	1607.43	262.552	220.667	621.723	1621.94	604.444	3129.81	12	252.677	5013.66	4908.27	1768.91	1768.91	55.8032	71.0222	55.8032	86.552	0	0	42.1964	1768.91	135.752	453.333	884.454	189.833	1768.91	884.454	222.676	295.456	71.0208	7648.93	350.994	261.749	615.272	248.833	1768.91	1768.91	140.277	71.0222	252.677
425	Male	25.1809	5201.57	1.109	1.109	113.137	1.51758	1.51758	11254.4	1573.43	214.07	151.957	604.27	1594.4	606.851	3025.17	12	200.814	4933.06	4810.62	1762.68	1762.68	46.3247	76.9421	46.3247	18.6196	0	0	9.23178	1762.68	135.752	455.138	881.341	187.07	1762.68	881.341	132.833	262.995	76.9421	7338.74	269.353	214.07	602.557	198.542	1762.68	1762.68	101.865	76.9421	200.814
426	Female	24	10192.5	0	0	109.635	0	0	26236.2	1763.8	300.187	149.949	1286.84	1723.24	627.891	7834.62	12	272.056	5634.75	4894.3	1883.67	1883.67	141.563	237.425	141.563	164.727	0	0	81.2354	1883.67	207.669	470.918	941.837	186.204	1883.67	941.837	246.292	301.507	237.425	17490.8	324.199	299.312	215.967	265.308	1883.67	1883.67	238.573	237.425	272.056
427	Male	25.1809	5373.77	1.38889	1.38889	82.8191	3.35648	3.35648	11647.7	1597.97	246.969	190.398	620.328	1612.39	603.578	3114.98	12	193.969	4964.26	4818.23	1772.26	1772.26	21.5856	59.9538	21.5856	25.8681	0.289352	0.289352	12.2396	1772.26	135.752	452.684	886.132	187.079	1772.26	886.132	187.127	303.032	59.9538	7609.79	276.623	246.969	591.574	187.083	1772.26	1772.26	91.6183	59.9552	193.969
428	Male	24.9955	5168.22	0	0	121.976	0	0	11211.1	1557.11	253.448	158.352	601.655	1577.6	603.615	3009.36	12	173.941	4925.41	4819.2	1716.38	1716.38	92.7272		92.7272	46.4868	0	0	23.2434	1716.38	135.752	452.711	858.192	183.259	1716.38	858.192	160.218	288.353	117.437	7294.49	318.565	253.448	688.401	172.578	1716.38	1716.38	178.029	117.437	173.941
429	Female	24	10187.3	0	0	88.5431	5.17117	5.17117	26514.3	1760.95	310.683	256.237	1301.77	1720	628.313	7920.48	12	285.083	5624.27	4861.94	1884.94	1884.94	59.034	87.85	59.034	57.5447	0	0	28.7724	1884.94	207.669	471.235	942.47	186.204	1884.94	942.47	239.812	350.464	87.85	17676.2	363.752	309.808	137.506	281.301	1884.94	1884.94	151.353	87.85	285.08
430	Female	24.4927	10192.5	0.492696	0.492696	93.0289	24.1909	24.4927	25933.6	1747.52	322.797	125.917	1275.96	1706.92	628.152	7753.75	11.4024	296.168	5604.08	4852.93	1858.61	1858.61	176.194	176.194	176.194	185.395	0	0	91.4746	1858.61	207.669	471.114	929.303	187.813	1858.61	929.303	237.335	344.531	176.194	17289.1	359.459	321.922	217.582	291.627	1858.61	1858.61	237.678	176.194	296.168
431	Female	24	10192.5	0	0	109.77	1.72388	1.72388	25906.7	1736.55	245.657	130.278	1274.4	1698.85	627.899	7744.7	12	159.619	5559.4	4761.51	1883.7	1883.7	55.8811	106.495	55.8811	17.8927	0	0	8.94634	1883.7	207.669	470.924	941.849	170.832	1883.7	941.849	134.563	290.459	106.495	17271.2	271.063	245.586	161.069	147.271	1883.7	1883.7	185.262	106.495	159.619
432	Female	24	10154.1	0	0	80.9161	0.933392	0.933392	26546.5	1760.95	193.331	231.225	1300.16	1720.92	636.119	7901.74	12	180.31	5605.09	4827.34	1908.36	1908.36	69.656	88.878	69.656	74.8743	0.081165	0.081165	36.7185	1908.36	186.19	477.089	954.178	190.773	1908.36	954.178	172.582	224.654	88.878	17697.6	218.151	192.457	156.513	168.18	1908.36	1908.36	118.148	88.878	180.306
433	Female	24	10122.9	0	0	76.8412	3.1769	3.1769	25572.1	1699.56	153.998	79.3989	1260.35	1662.75	627.82	7671.55	12	131.882	5539.1	4771.48	1786.46	1786.46	25.7029	53.0922	25.7029	29.0253	0	0	14.5126	1786.46	155.067	470.865	893.23	184.007	1786.46	893.23	122.011	148.364	53.0922	17048.1	182.916	153.927	113.972	114.6	1786.46	1786.46	87.0242	53.0922	131.882
434	Male	24.9955	5400.92	0	0	96.4516	14.2477	14.2477	11652.1	1616.37	276.059	196.739	622.421	1632.28	604.857	3131.89	12	246.993	5007.61	4883.19	1810.24	1810.24	79.4037	111.93	79.4037	82.3447	0	0	40.0301	1810.24	135.752	453.642	905.122	190.946	1810.24	905.122	206.317	289.11	111.932	7654.45	319.985	276.059	648.002	240.877	1810.24	1810.24	122.722	111.932	246.993
435	Female	24	10175.6	0	0	79.8767	0	0	26562.7	1757.15	322.969	214.641	1303.01	1716.12	628.745	7928.91	12	255.76	5612.33	4815.67	1886.24	1886.24	45.6427	107.5	45.6427	96.2427	0	0	47.2694	1886.24	207.669	471.559	943.118	188.754	1886.24	943.118	264.573	333.804	107.5	17708.5	348.699	322.095	173.494	252.753	1886.24	1886.24	139.683	107.5	255.76
436	Female	24.9893	10140.3	24.0174	24	109.051	1.52795	1.52795	25255.4	1731.08	235.961	148.342	1249.78	1695.09	628.189	7608.96	36	207.608	5570.71	4784.13	1859.41	1859.41	113.983	121.483	113.983	37.6698	24.1909	24.9893	18.8349	1859.41	172.403	471.142	929.704	162.635	1859.41	929.704	114.631	311.791	121.483	16837	316.002	235.086	199.992	195.694	1859.41	1859.41	104.36	121.483	207.605
437	Female	24	10132.5	0	0	104.728	2.08679	2.08679	25981.4	1711.08	212.189	126.787	1277.59	1674.16	628.641	7768.13	12	165.578	5538.37	4698.57	1830.11	1830.11	49.7978	98.4432	49.7978	47.1425	0.474272	0.474272	23.0642	1830.11	164.664	471.481	915.054	186.202	1830.11	915.054	150.448	234.154	98.4432	17320.9	241.343	211.315	150.189	151.227	1830.11	1830.11	96.6215	98.4432	165.578
438	Female	24	10151.4	0	0	90.6924	6.54113	6.54113	26476.7	1730.45	254.999	216.834	1299.64	1691.36	628.842	7903.36	12	250.178	5594.72	4807.29	1831.79	1831.79	100.329	99.1641	100.329	86.5213	0	0	33.1516	1831.79	183.481	471.632	915.893	186.199	1831.79	915.893	197.24	253.523	99.1641	17651.2	305.563	254.124	135.13	246.763	1831.79	1831.79	115.438	99.1641	250.178
439	Female	24	10171.6	0	0	114.101	3.23046	3.23046	26143.6	1750.21	240.198	125.477	1285.57	1710.82	628.37	7815.49	12	204.524	5593.4	4807.52	1885.11	1885.11	73.8266	109.036	73.8266	46.6494	0	0	22.8172	1885.11	203.714	471.278	942.556	186.203	1885.11	942.556	148.811	276.086	109.036	17429.1	266.995	239.324	182.97	197.125	1885.11	1885.11	135.671	109.036	204.524
440	Female	24.6711	10132.9	0.671112	0.671112	95.2811	18.7912	18.7912	26460.9	1715.59	302.908	212.751	1298.31	1676.88	627.939	7894.11	12.6711	262.192	5564.45	4764.45	1812.58	1812.58	46.8706	81.2627	46.8706	39.7131	0.671112	0.671112	19.8565	1812.58	165.01	470.954	906.291	186.624	1812.58	906.291	209.671	307.54	81.2627	17640.6	341.253	302.034	126.984	257.587	1812.58	1812.58	96.9668	81.2627	262.189
441	Female	24	10173.8	0	0	108.95	7.19082	7.19082	26019	1731.49	232.863	142.782	1279.06	1693.34	627.935	7774.57	12	176.547	5564.15	4760.5	1864.13	1864.13	66.8551	110.327	66.8551	41.2485	0	0	20.6243	1864.13	205.947	470.951	932.066	186.205	1864.13	932.066	161.775	292.472	110.327	17346	267.936	231.989	174.194	161.429	1864.13	1864.13	137.904	110.327	176.544
442	Female	24	10187.8	0	0	108.797	0	0	25852.9	1697.75	175.794	143.987	1271.19	1661.24	628.01	7730.08	12	139.469	5539.81	4755.02	1781.13	1781.13	77.0582	80.2732	77.0582	55.2491	0	0	27.1204	1781.13	207.669	471.007	890.567	152.501	1781.13	890.567	110.926	239.089	80.2732	17235.3	242.189	175.723	172.105	136.492	1781.13	1781.13	151.865	80.2732	139.469
443	Male	0.734474	5425.46	0.70254	0.70254	72.7708	2.29922	2.29922	11616.3	1622.69	342.758	33.9482	620.529	1641.23	601.351	3115.36	12	333.27	5047.47	4935.88	1804.05	1804.05	311.752	306.738	188.257	377.807	0	0	142.09	1804.05	135.752	451.014	902.027	188.257	1804.05	902.027	349.264	334.582	306.738	7637.19	426.335	341.955	694.652	315.997	1804.05	1804.05	328.48	306.738	333.27
444	Male	24.9955	5368.65	0	0	92.2425	12.1428	12.1428	11606.2	1606.17	287.188	142.792	617.709	1623.21	604.455	3104.55	12	199.14	4983.05	4819.01	1813.37	1813.37	71.8723	155.242	71.8723	168.928	0	0	79.9698	1813.37	135.752	453.341	906.683	189.817	1813.37	906.683	250.164	283.422	155.242	7575.43	325.575	287.188	673.964	184.741	1813.37	1813.37	164.157	155.242	199.14
445	Male	25.1809	5414.21	0.844056	0.844056	90.6499	7.94408	7.94408	11623.5	1611.37	378.23	256.17	622.838	1626.66	604.807	3139.77	12	318.264	5027.03	4921.26	1777.37	1777.37	60.1945	94.2345	60.1945	74.2108	0	0	36.4861	1777.37	135.752	453.605	888.684	190.981	1777.37	888.684	284.673	378.883	94.2328	7677.44	414.483	378.23	631.278	312.444	1777.37	1777.37	110.086	94.2328	318.264
446	Male	24.9955	5398.81	0	0	95.5173	1.1802	1.1802	11603.8	1597.87	311.408	277.957	622.005	1611.51	603.818	3130.58	12	256.677	4992.24	4862.32	1753.37	1753.37	67.3161	73.4465	67.3161	53.852	0	0	8.33416	1753.37	135.752	452.864	876.685	187.905	1753.37	876.685	215.964	304.902	73.4479	7646.69	301.773	311.408	579.592	249.642	1753.37	1753.37	101.107	73.4479	256.677
447	Female	24	10132.7	0	0	128.251	0.52299	0.52299	26463.7	1716.31	309.837	215.101	1299.8	1677.66	627.788	7907.74	12	222.801	5588.17	4841.17	1791.46	1791.46	41.0896	95.2712	41.0896	26.411	0	0	12.0548	1791.46	164.777	470.841	895.731	186.491	1791.46	895.731	182.723	317.361	95.2712	17642.5	349.702	308.962	149.095	218.136	1791.46	1791.46	96.7341	95.2712	222.801
448	Male	25.1809	5106.7	10.5991	10.5991	136.992	2.81106	2.81106	11040.1	1586.34	254.39	102.984	595.976	1611.39	603.89	2981.95	12	204.247	4943.82	4852.87	1811.67	1811.67	50.7524	122.727	50.7524	9.07834	0	0	4.49298	1811.67	135.752	452.918	905.835	189.704	1811.67	905.835	122.503	275.393	122.727	7211.98	280.027	254.39	634.04	200.371	1811.67	1811.67	158.023	122.727	204.245
449	Female	24	10173.1	0	0	99.6044	4.32052	4.32052	26510.4	1737.94	275.174	169.858	1300.9	1698.39	632.044	7908.7	12	250.31	5587.46	4788.5	1854.91	1854.91	43.6271	94.2759	43.6271	76.1618	0.70334	0.70334	38.0809	1854.91	205.232	474.033	927.453	198.563	1854.91	927.453	213.119	308.43	94.2759	17673.6	310.379	274.3	164.996	247.378	1854.91	1854.91	137.189	94.2759	250.31
450	Female	24	10103.9	0	0	96.1709	11.9307	11.9307	26549	1721.69	280.44	219.777	1301.69	1683.17	627.882	7916.49	12	271.861	5576.04	4773.82	1823.07	1823.07	73.2649	77.3404	73.2649	80.0858	0	0	40.0429	1823.07	136.059	470.912	911.537	186.201	1823.07	911.537	198.717	277.06	77.3404	17699.3	344.734	279.566	149.283	268.866	1823.07	1823.07	68.0163	77.3404	271.858
451	Male	24.9955	5385.73	0	0	97.9553	1.29574	1.29574	11631	1582.31	233.902	198.927	620.749	1594.38	603.841	3118.68	12	199.053	4972.66	4819.5	1713.29	1713.29	53.8739	80.3085	53.8739	85.9745	0	0	39.5333	1713.29	135.752	452.881	856.647	189.584	1713.29	856.647	171.847	277.036	80.3085	7628.84	339.243	233.902	598.563	191.132	1713.29	1713.29	81.1028	80.3085	199.053
452	Female	24.9893	10186.9	8.37232	8.37232	113.506	4.00416	4.00416	26511.3	1756.65	322.368	206.744	1301.07	1716.08	628.072	7911.51	12	260.163	5624	4875.11	1873.7	1873.7	67.6488	134.225	67.6488	62.4025	0	0	30.9493	1873.7	207.669	471.054	936.848	186.62	1873.7	936.848	220.185	332.761	134.225	17674.2	348.93	321.494	182.406	249.873	1873.7	1873.7	150.96	134.225	260.163
453	Female	24	10113.9	0	0	155.926	0.753012	0.753012	25719.4	1719.58	222.929	89.2065	1267.24	1683.13	628.032	7716.11	12	180.163	5550.74	4769.75	1840.75	1840.75	44.6536	109.26	44.6536	8.13253	0	0	4.06627	1840.75	146.042	471.024	920.373	186.507	1840.75	920.373	82.05	235.691	109.26	17146.3	241.025	222.054	149.263	164.435	1840.75	1840.75	77.9992	109.26	180.163
454	Female	24	10192.5	0	0	149.528	0	0	26504	1741.7	313.986	163.032	1299.83	1702.79	627.889	7899.73	12	242.12	5607.88	4841.78	1854.81	1854.81	92.6821	168.002	92.6821	63.843	0	0	24.4316	1854.81	207.669	470.917	927.403	193.449	1854.81	927.403	172.376	334.735	168.002	17669.3	326.173	313.112	184.171	230.083	1854.81	1854.81	156.575	168.002	242.12
455	Male	24.9955	5314.26	0	0	98.949	1.01351	1.01351	11451.3	1603.18	236.361	127.829	612.016	1622.1	603.747	3071.9	12	190.366	4982.54	4841.1	1811.24	1811.24	95.468	146.049	95.468	173.536	0.168919	0.168919	83.3724	1811.24	135.752	452.811	905.621	188.019	1811.24	905.621	206.125	263.203	146.049	7486.07	341.109	236.361	673.004	179.311	1811.24	1811.24	173.899	146.049	190.366
456	Female	24.9893	10165.7	4.98812	4.98812	108.742	0	0	25344.6	1743.93	186.337	90.8885	1253.66	1706.27	628.103	7626.17	16.9881	172.188	5570.65	4816.19	1884.31	1884.31	30.0581	76.1238	30.0581	25.4157	4.98812	4.98812	12.7078	1884.31	197.773	471.077	942.155	153.62	1884.31	942.155	86.2704	245.749	76.1238	16896.4	257.476	185.462	117.268	166.873	1884.31	1884.31	129.73	76.1238	172.188
457	Male	25.1809	5138.12	2.1164	2.1164	94.3963	0	0	11111.9	1565.32	183.77	99.0236	597.826	1587.45	603.533	2989.08	12	178.388	4924.15	4819.24	1734.94	1734.94	8.95346	61.5531	8.95346	27.362	0	0	13.681	1734.94	135.752	452.65	867.468	187.075	1734.94	867.468	131.528	239.514	61.5531	7248.02	238.881	183.77	576.251	174.96	1734.94	1734.94	127.921	61.5531	178.388
458	Male	25.1809	5345.49	2.59542	2.59542	92.9468	4.42748	4.42748	11572	1612.49	294.756	170.838	616.234	1631.22	606.184	3097.92	12	269.463	5015.31	4934.32	1816.64	1816.64	61.9232	121.761	61.9232	64.4274	0	0	32.2137	1816.64	135.752	454.638	908.322	195.015	1816.64	908.322	199.453	280.084	121.761	7538.98	339.93	294.756	665.72	259.977	1816.64	1816.64	158.955	121.761	269.463
459	Male	25.1809	5375.27	1.63822	1.63822	109.25	5.0512	5.0512	11644	1608.08	301.319	164.024	619.393	1624.6	604.465	3114.13	12	233.293	4986.7	4826.02	1813.39	1813.39	105.201	143.333	105.201	130.785	0	0	54.2564	1813.39	135.752	453.349	906.697	189.943	1813.39	906.697	226.752	299.982	143.333	7591.93	333.438	301.319	678.636	232.109	1813.39	1813.39	146.733	143.333	233.293
460	Male	24.9955	5410.75	0	0	76.8093	1.77665	1.77665	11680.6	1608.39	245.078	152.582	624.158	1622.66	603.613	3145.43	12	289.758	4990.97	4841.48	1810.84	1810.84	29.0588	87.2427	29.0588	50.7614	0	0	25.1263	1810.84	135.752	452.709	905.419	243.935	1810.84	905.419	204.906	339.747	87.2442	7653.99	281.731	245.078	591.681	281.214	1810.84	1810.84	133.095	87.2442	289.758
461	Female	24	10192.5	0	0	86.7349	0	0	26493.4	1747.19	301.735	224.592	1300.7	1706.33	628.2	7911.37	12	276.353	5610.52	4824.97	1857.53	1857.53	48.9816	106.964	48.9816	101.899	0	0	50.8463	1857.53	207.669	471.15	928.763	194.845	1857.53	928.763	255.47	333.798	106.964	17662.3	395.529	300.86	166.773	273.047	1857.53	1857.53	188.065	106.964	276.353
462	Female	24	10107.9	0	0	88.0221	0	0	25660.8	1703.44	313.572	98.3962	1264.92	1667.7	627.791	7699.11	12	213.489	5550.84	4795.19	1792.36	1792.36	48.305	48.7554	48.305	23.2187	0	0	9.86302	1792.36	140.021	470.843	896.178	186.208	1792.36	896.178	111.097	161.927	48.7554	17107.2	325.747	312.698	163.503	193.414	1792.36	1792.36	71.9784	48.7554	213.489
463	Female	24.0583	10164.7	0.058328	0.058328	98.5749	0.174984	0.174984	26469.6	1722.6	298.911	221.182	1299	1683.26	627.323	7904.06	11.4615	230.475	5575.39	4813.57	1821.39	1821.39	13.9386	65.2285	13.9386	1.76443	0.058328	0.058328	0.882214	1821.39	196.858	470.493	910.693	186.29	1821.39	910.693	200.583	325.267	65.2285	17646.4	324.295	298.037	103.873	224.485	1821.39	1821.39	128.815	65.2285	230.475
464	Male	25.1809	5217.86	1.06456	1.06456	88.6813	24.2228	25.1809	11231.7	1595.06	320.416	107.254	602.849	1617.64	604.756	3023.63	12	224.784	4972.44	4837.52	1814.27	1814.27	77.6139	223.123	77.6139	236.161	0	0	116.389	1814.27	135.752	453.567	907.134	190.716	1814.27	907.134	295.589	330.406	223.123	7350.63	395.5	320.416	697.114	218.786	1814.27	1814.27	282.16	223.123	224.784
465	Female	24	10138	0	0	99.089	0	0	26257.2	1734.92	243.874	193.662	1288.75	1696.88	630.183	7836.45	12	216.563	5591.94	4824.36	1845.14	1845.14	59.5326	94.2882	59.5326	51.9856	0	0	25.5542	1845.14	170.155	472.637	922.571	186.203	1845.14	922.571	173.946	282.223	94.2882	17504.8	284.292	243	144.857	206.107	1845.14	1845.14	102.112	94.2882	216.563
466	Male	25.1809	5200.92	0.49748	0.49748	81.8847	11.2182	11.2182	11202.4	1587.6	353.828	86.4733	601.35	1610.34	605.157	3017.48	12	196.728	4947.54	4765.69	1815.47	1815.47	66.5895	269.839	66.5895	262.72	0	0	125.098	1815.47	135.752	453.868	907.735	191.831	1815.47	907.735	345.225	350.392	269.839	7326.64	375.294	353.828	698.228	187.052	1815.47	1815.47	302.601	269.839	196.728
467	Male	24.9955	5335.87	0	0	91.4084	0	0	11545.2	1603.42	270.565	161.253	614.643	1621.38	604.112	3087.01	12	224.963	4979.6	4840.89	1812.34	1812.34	57.7471	119.412	57.7471	104.308	0	0	51.2807	1812.34	135.752	453.084	906.169	188.878	1812.34	906.169	203.114	272.127	119.412	7517.09	327.628	270.565	633.266	212.393	1812.34	1812.34	138.871	119.412	224.963
468	Female	24	10192.5	0	0	107.506	1.49205	1.49205	26279.6	1723.89	210.709	213.113	1289.43	1686.24	629.567	7840.39	12	225.996	5574.71	4788.36	1832.27	1832.27	50.8756	100.531	50.8756	33.7982	0	0	16.8991	1832.27	207.669	472.175	916.135	186.201	1832.27	916.135	168.63	311.861	100.531	17519.7	321.756	209.835	144.275	212.522	1832.27	1832.27	170.457	100.531	225.996
469	Female	24	10167.7	0	0	106.064	0.97578	0.97578	26513.3	1753.21	345.213	225.642	1300.66	1713.96	627.891	7909.26	12	244.886	5607.56	4810.88	1883.67	1883.67	65.7555	136.911	65.7555	71.2321	0	0	35.6161	1883.67	199.857	470.918	941.837	186.204	1883.67	941.837	229.898	348.006	136.911	17675.5	366.244	344.339	202.584	237.956	1883.67	1883.67	131.814	136.911	244.886
470	Female	24	10121.2	0	0	127.155	0.577048	0.577048	26443.1	1711.54	280.397	184.571	1297.38	1673.75	627.899	7892.65	12	251.95	5573.21	4804.88	1792.43	1792.43	13.9596	85.272	13.9596	15.2656	0	0	7.63278	1792.43	153.304	470.924	896.216	186.204	1792.43	896.216	162.795	306.454	85.272	17628.7	312.174	279.523	94.5445	246.404	1792.43	1792.43	85.2614	85.272	251.95
471	Male	24.9955	5410.9	0	0	89.9815	2.93222	2.93222	11631.4	1617.45	231.434	142.935	621.915	1632.87	603.451	3126.4	12	163.181	5005.79	4880.79	1810.35	1810.35	48.7116	103.928	48.7116	124.056	0	0	61.3496	1810.35	135.752	452.588	905.176	187.066	1810.35	905.176	216.73	250.925	103.928	7653.11	309.656	231.434	662.36	151.84	1810.35	1810.35	176.146	103.928	163.181
472	Female	24.9893	10192.5	1.27956	1.27956	79.4102	10.4244	10.4244	25664.2	1754.72	343.754	59.9392	1265.54	1715.06	628.056	7708.97	12	240.212	5608.61	4810.15	1884.17	1884.17	201.624	265.789	186.6	307.264	0.098427	0.098427	125.022	1884.17	207.669	471.042	942.084	186.6	1884.17	942.084	350.305	324.809	265.789	17109.4	375.066	342.88	216.37	228.191	1884.17	1884.17	300.532	265.789	240.209
473	Female	24	10117.3	0	0	107.887	0	0	25348.7	1681.45	180.751	137.502	1252.92	1647.19	627.546	7618.47	12	156.778	5509.66	4693.86	1769.53	1769.53	63.9216	82.6105	63.9216	7.90857	0	0	3.50015	1769.53	149.413	470.659	884.766	141.379	1769.53	884.766	96.6479	267.288	82.6105	16899.1	237.154	179.877	150.674	136.882	1769.53	1769.53	81.3696	82.6105	156.778
474	Female	24	10192.5	0	0	98.144	0	0	26025.9	1734.1	198.28	127.859	1279.21	1696.22	627.937	7780.56	12	235.255	5580.97	4827.41	1849.68	1849.68	29.4574	76.6445	29.4574	148.902	0	0	74.2347	1849.68	207.669	470.953	924.84	186.199	1849.68	924.84	136.032	232.632	76.6445	17350.6	357.985	197.405	118.063	234.421	1849.68	1849.68	237.314	76.6445	235.255
475	Male	24.9955	5294.87	0	0	98.7847	4.27663	4.27663	11450.2	1595.53	273.204	159.683	610.992	1614.66	604.068	3064.78	12	135.997	4956.94	4810.93	1812.2	1812.2	92.9386	121.505	92.9386	114.873	0	0	55.203	1812.2	135.752	453.051	906.102	188.647	1812.2	906.102	199.169	267.05	121.505	7466.5	305.751	273.204	695.038	125.333	1812.2	1812.2	203.155	121.505	135.997
476	Male	25.1809	5421.79	7.86908	7.86908	89.433	3.64038	3.64038	11631.8	1622.38	324.958	121.728	621.869	1638.51	605.733	3131.23	12	262.287	5029.59	4894.31	1817.2	1817.2	92.7907	201.831	92.7907	203.383	0	0	101.133	1817.2	135.752	454.3	908.599	193.548	1817.2	908.599	302.392	346.336	201.831	7660.55	384.848	324.958	699.946	249.824	1817.2	1817.2	256.508	201.831	262.287
477	Female	24.9893	10152.8	1.78404	1.78404	120.552	2.62911	2.62911	26304.8	1721.13	213.516	111.413	1291.15	1683.06	627.941	7850.5	12	194.164	5567.99	4776.98	1825.17	1825.17	57.5054	93.6623	57.5054	81.8779	0	0	40.437	1825.17	184.937	470.956	912.586	186.203	1825.17	912.586	141.933	224.413	93.6623	17536.5	277.391	212.642	194.803	188.279	1825.17	1825.17	116.895	93.6623	194.164
478	Female	24.9893	10192.5	6.94144	6.94144	112.546	0.072306	0.072306	26517.3	1754.46	189.257	112.584	1298.43	1714.52	628.713	7897.18	13.9523	111.7	5605.88	4824	1886.14	1886.14	38.2778	127.285	38.2778	86.9125	2.02458	2.02458	43.2935	1886.14	207.669	471.535	943.07	188.732	1886.14	943.07	172.97	190.078	127.285	17678.2	211.807	188.382	218.493	94.2793	1886.14	1886.14	157.212	127.285	111.7
479	Female	24	10162.3	0	0	124.246	0	0	26495.9	1739.33	247.013	157.803	1299.82	1700.16	628.475	7902.68	12	230.388	5598.59	4838.89	1848.17	1848.17	50.2591	106.882	50.2591	56.0954	0	0	24.9997	1848.17	194.393	471.357	924.085	186.199	1848.17	924.085	148.848	265.021	106.882	17663.9	298.397	246.139	130.548	227.373	1848.17	1848.17	126.35	106.882	230.388
480	Male	24.9955	5081.62	0	0	127.618	0	0	10975.1	1549.72	271.372	204.078	593.079	1572.52	603.968	2965.71	12	218.097	4935.71	4840.51	1695.81	1695.81	90.8063	117.924	90.8063	7.33945	0	0	3.38056	1695.81	135.752	452.976	847.906	175.255	1695.81	847.906	129.041	336.801	117.924	7184.64	316.493	271.372	655.11	201.354	1695.81	1695.81	113.051	117.924	218.097
481	Female	24	10183.5	0	0	95.6027	24.0174	24	25478.6	1732.98	314.191	129.21	1258.53	1696.81	627.792	7660.06	12	202.157	5556.14	4662.47	1883.38	1883.38	181.472	214.638	181.472	165.684	0	0	82.8418	1883.38	207.669	470.844	941.689	186.009	1883.38	941.689	257.338	254.543	214.638	16985.7	350.309	313.317	215.779	200.064	1883.38	1883.38	147.581	214.638	202.157
482	Female	24.9893	10192.5	18.1252	18.1252	107.264	0.293287	0.293287	26317.4	1743.12	250.121	151.35	1290.69	1704.54	627.985	7848.02	12.1466	185.531	5580.46	4759.37	1883.95	1883.95	39.5994	124.226	39.5994	58.6428	0.146644	0.146644	29.3214	1883.95	207.669	470.989	941.977	186.512	1883.95	941.977	190.691	270.444	124.226	17544.9	292.035	249.246	131.689	172.051	1883.95	1883.95	166.074	124.226	185.531
483	Male	24.9955	5232.74	0	0	86.876	2.08835	2.08835	11327.7	1589.9	202.002	145.497	605.679	1610.45	603.547	3035.47	12	207.758	4947.45	4810.97	1806.86	1806.86	37.3524	95.7497	37.3524	121.125	0	0	60.5623	1806.86	135.752	452.66	903.428	187.076	1806.86	903.428	189.829	266.739	95.7483	7367.5	313.949	202.002	625.144	206.585	1806.86	1806.86	207.392	95.7497	207.758
484	Female	24	10134.4	0	0	96.6131	0	0	25975	1681.41	192.352	168.255	1275.97	1645.95	626.974	7756.88	10.787	145.416	5513.75	4699.61	1762.17	1762.17	66.594	67.2705	66.594	1.81618	0	0	0.604696	1762.17	166.488	470.231	881.085	176.291	1762.17	881.085	123.65	263.861	67.2705	17316.7	224.548	191.478	147.749	129.77	1762.17	1762.17	98.445	67.2705	145.416
485	Female	24.9622	10192.5	0.962208	0.962208	75.571	22.8137	22.8137	26305.8	1751.94	319.44	121.397	1290.12	1712.64	631.054	7848.76	12	223.109	5595.43	4758.52	1893.16	1893.16	88.9508	198.158	88.9508	238.938	0	0	118.012	1893.16	207.669	473.29	946.58	195.669	1893.16	946.58	297.506	292.392	198.158	17537.2	387	318.566	225.438	216.435	1893.16	1893.16	235.5	198.158	223.106
486	Female	24	10186.2	0	0	124.24	1.55968	1.55968	25865.9	1724.12	180.371	85.2007	1273.51	1685.83	627.956	7744.43	12	178.078	5558.41	4773.41	1837.45	1837.45	28.972	81.1758	28.972	45.4589	0	0	22.5896	1837.45	207.669	470.967	918.727	186.316	1837.45	918.727	92.7396	242.074	81.1758	17243.9	249.707	179.496	142.87	176.298	1837.45	1837.45	150.27	81.1758	178.074
487	Male	25.1809	5085.07	5.49536	5.49536	79.1272	3.27609	3.27609	11012.6	1569.45	184.242	107.163	593.34	1594.77	603.91	2967.53	16.8084	194.815	4920.15	4834.42	1780.06	1780.06	19.5362	55.121	19.5362	106.103	4.80844	4.80844	53.0516	1780.06	135.752	452.932	890.032	188.66	1780.06	890.032	132.06	171.271	55.121	7180.19	286.81	184.242	600.314	193.884	1780.06	1780.06	184.086	55.1196	194.815
488	Female	24	10178.1	0	0	88.204	2.66864	2.66864	26261.7	1755.48	251.164	196.859	1289.37	1717.14	634.331	7839.47	12	214.258	5599.04	4796.42	1902.99	1902.99	115.658	125.725	115.658	140.548	0	0	67.8306	1902.99	207.669	475.748	951.496	192.823	1902.99	951.496	197.571	274.656	125.725	17507.8	321.057	250.29	222.592	202.509	1902.99	1902.99	142.171	125.725	214.258
489	Male	25.1809	5442.93	2.46183	2.46183	86.1952	6.48596	6.48596	11759.7	1615.41	202.882	215.007	625.729	1630.9	609.771	3149.17	12	221.652	5013.54	4914.52	1805.09	1805.09	42.8994	72.1891	42.8994	99.0413	0	0	47.7971	1805.09	135.752	457.328	902.544	189.337	1805.09	902.544	193.802	245.002	72.1891	7698.19	295.47	202.882	621.67	218.256	1805.09	1805.09	177.83	72.1877	221.652
490	Female	24	10192.5	0	0	79.1055	4.51275	4.51275	25984.9	1730.71	211.052	113.754	1277.62	1693.6	628.335	7766.22	12	189.993	5543.7	4662.3	1885	1885	37.8535	112.685	37.8535	94.3057	0	0	45.6104	1885	207.669	471.251	942.502	188.001	1885	942.502	197.654	232.904	112.685	17323.3	249.468	210.178	167.659	179.746	1885	1885	167.461	112.685	189.993
491	Male	24.9955	5331.74	0	0	79.1882	5.38017	5.38017	11463.5	1612.25	326.209	115.95	612.887	1631.66	607.927	3078.67	12	239.478	5001.31	4872.03	1823.78	1823.78	135.723	212.619	135.723	242.997	0	0	118.756	1823.78	135.752	455.945	911.891	200.15	1823.78	911.891	304.074	326.607	212.619	7517.03	394.32	326.209	706.548	234.345	1823.78	1823.78	254.5	212.619	239.478
492	Female	24	10192.5	0	0	97.5458	4.49368	4.49368	26019	1752.13	288.724	99.3912	1280.31	1712.72	627.962	7790.06	12	201.157	5601.61	4806.48	1883.89	1883.89	109.074	188.147	109.074	169.924	0	0	82.1526	1883.89	207.669	470.972	941.943	186.207	1883.89	941.943	241.401	279.917	188.147	17346	311.048	287.85	215.976	183.13	1883.89	1883.89	199.052	188.147	201.157
493	Male	24.9955	5051.89	0	0	107.594	0	0	10933.1	1542.96	218.186	150.017	590.053	1567.03	603.181	2945.67	10.7529	157.821	4889.29	4759.92	1712.09	1712.09	68.9506	80.5167	68.9506	4.10486	0	0	1.90336	1712.09	135.752	452.386	856.044	173.56	1712.09	856.044	116.117	262.629	80.5167	7128.15	244.336	218.186	636.563	140.35	1712.09	1712.09	93.2904	80.5167	157.821
494	Male	24.9955	5091.8	0	0	105.008	8.86717	8.86717	10997.4	1570.46	213.111	113.64	592.696	1595.49	603.833	2962.53	12	196.025	4923.97	4796.31	1783.76	1783.76	88.8672	110.418	88.8672	115.552	0	0	57.7762	1783.76	135.752	452.875	891.878	188.037	1783.76	891.878	152.281	260.135	110.418	7180.23	305.689	213.111	628.714	185.436	1783.76	1783.76	114.387	110.418	196.022
495	Female	24	10192.5	0	0	84.9203	0	0	26475.5	1764.5	301.374	143.338	1298.35	1722.64	627.929	7897.78	12	269.206	5632.57	4876.76	1883.79	1883.79	126.12	188.903	126.12	181.69	0	0	90.2178	1883.79	207.669	470.947	941.894	186.204	1883.79	941.894	301.185	334.843	188.903	17650.3	384.234	300.499	215.974	253.947	1883.79	1883.79	278.842	188.903	269.206
496	Male	24.9955	5356.62	0	0	96.8338	0	0	11636.9	1590.24	206.621	175.38	618.948	1606.15	603.569	3104.48	12	229.406	4966.53	4845.73	1759.47	1759.47	7.36607	53.0562	7.36607	55.0717	0	0	27.4695	1759.47	135.752	452.677	879.736	187.076	1759.47	879.736	160.652	284.03	53.0562	7547.55	313.522	206.621	558.831	225.631	1759.47	1759.47	158.482	53.0562	229.406
497	Female	24.9893	10186.8	1.19774	1.19774	123.855	12.9089	12.9089	25860.3	1737.54	251.538	135.228	1273.36	1699.41	628.359	7748.22	12	226.601	5586.54	4834.59	1851.58	1851.58	75.1594	121.747	75.1594	61.5726	0	0	30.7863	1851.58	207.669	471.269	925.791	187.534	1851.58	925.791	124.562	253.252	121.747	17240.2	307.056	250.664	167.853	224.405	1851.58	1851.58	150.847	121.747	226.598
498	Male	24.9955	5158.21	0	0	123.241	4.15692	4.15692	11138.7	1591.65	248.001	89.7981	600.442	1615.37	603.489	3007.27	12	216.442	4966.82	4889.02	1804.74	1804.74	50.9686	125.016	50.9686	58.3008	0	0	29.1504	1804.74	135.752	452.616	902.372	187.072	1804.74	902.372	149.857	274.346	125.016	7289.14	321.64	248.001	650.208	215.012	1804.74	1804.74	180.023	125.016	216.442
499	Female	24.9893	10192.5	1.92249	1.92249	101.993	0	0	26440.5	1741.33	258.155	190.487	1295.92	1702.25	628.109	7878.39	12	226.158	5592.22	4804.04	1862.42	1862.42	68.7383	112.658	68.7383	62.8339	0	0	30.4779	1862.42	207.669	471.082	931.21	186.715	1862.42	931.21	199.279	319.848	112.658	17627	316.817	257.281	176.04	212.842	1862.42	1862.42	172.731	112.658	226.158
500	Female	24.9893	10192.5	8.87336	8.87336	100.739	3.49779	3.49779	25947.9	1754.78	272.933	126.667	1277.44	1714.82	628.872	7771.41	12	212.632	5604.12	4829.17	1886.62	1886.62	64.2112	138.809	64.2112	92.4153	0	0	46.2077	1886.62	207.669	471.654	943.308	188.895	1886.62	943.308	186.417	281.433	138.809	17298.6	319.235	272.059	202.246	201.797	1886.62	1886.62	185.712	138.809	212.629
501	Female	24.8098	10184.2	0.809788	0.809788	144.16	0.985828	0.985828	25529.8	1756.78	363.462	240.632	1260.53	1718.88	627.927	7678.15	12	281.777	5612.95	4906.55	1883.78	1883.78	167.527	165.384	167.527	8.76684	0	0	4.06034	1883.78	207.669	470.945	941.89	170.758	1883.78	941.89	106.714	379.363	165.384	17019.9	384.235	362.587	189.05	269.378	1883.78	1883.78	148.23	165.384	281.777
502	Female	24	10189.7	0	0	128.026	0.492612	0.492612	26521.6	1750.97	265.799	148.798	1299.95	1710.9	627.943	7898.82	12	192.346	5597.18	4832.75	1880.86	1880.86	40.6774	102.429	40.6774	27.9445	0	0	13.9722	1880.86	207.669	470.957	940.432	186.204	1880.86	940.432	150.067	287.374	102.429	17681.1	298.976	264.925	170.288	187.583	1880.86	1880.86	153.732	102.429	192.346
503	Female	24.9893	10192.5	1.23266	1.23266	100.464	1.81274	1.81274	26090.6	1740.79	153.476	126.009	1282.58	1702.03	628.032	7796.85	12	188.658	5591.89	4836.39	1856.83	1856.83	39.5583	81.9742	39.5583	116.922	1.23266	1.23266	58.0492	1856.83	207.669	471.024	928.413	186.599	1856.83	928.413	144.469	219.365	81.9742	17393.7	310.053	152.601	175.539	188.104	1856.83	1856.83	219.418	81.9742	188.658
504	Male	24.9955	5406.65	0	0	122.173	11.8688	11.8688	11637	1624.72	360.128	238.049	622.591	1641.09	604.281	3134.92	12	306.368	5038.68	4946.34	1812.84	1812.84	59.6864	134.214	59.6864	55.6919	0	0	27.8459	1812.84	135.752	453.211	906.421	189.246	1812.84	906.421	263.057	367.22	134.214	7664.1	380.574	360.128	643.273	301.324	1812.84	1812.84	131.717	134.212	306.368
505	Female	24.9893	10090.5	23.9388	23.9388	111.821	2.14669	2.14669	25519.6	1699.61	190.668	166.192	1259.66	1664.43	627.601	7665.8	35.9388	174.43	5546.79	4783.27	1787.2	1787.2	79.6654	79.6654	79.6654	5.2041	24.1909	24.9893	2.60205	1787.2	122.573	470.701	893.599	180.793	1787.2	893.599	86.1155	281.31	79.6654	17013	249.733	189.794	183.995	157.443	1787.2	1787.2	54.5299	79.6654	174.426
506	Female	24	10150.2	0	0	108.935	0	0	25761.8	1695.69	187.811	95.0322	1269.06	1659.47	628.593	7718.81	12	168.313	5531.45	4728.66	1787.46	1787.46	28.5979	78.9558	28.5979	21.3946	0	0	10.2142	1787.46	182.287	471.445	893.728	186.441	1787.46	893.728	116.7	228.076	78.9558	17174.6	225.802	186.936	123.182	156.241	1787.46	1787.46	114.244	78.9558	168.313
507	Female	24	10126.6	0	0	89.7556	5.18953	5.18953	26501.1	1722.08	255.693	254.345	1300.14	1683.08	631.826	7907.15	12	234.31	5589.34	4834.92	1807.68	1807.68	46.4404	70.4972	46.4404	21.5253	0	0	10.3706	1807.68	158.676	473.869	903.838	188.183	1807.68	903.838	186.76	266.957	70.4972	17667.4	273.931	254.819	119.365	228.755	1807.68	1807.68	90.633	70.4972	234.31
508	Male	25.1809	5321.56	0.899416	0.899416	96.1398	6.17598	6.17598	11491.5	1596.03	230.742	154.701	613.636	1614.06	605.296	3081.2	12	229.674	4983.34	4868.98	1787.36	1787.36	86.1297	106.448	86.1297	116.504	0	0	57.672	1787.36	135.752	453.972	893.682	192.577	1787.36	893.682	170.407	234.409	106.446	7500.53	345.422	230.742	627.574	225.95	1787.36	1787.36	162.261	106.448	229.674
509	Male	24.9955	5248.61	0	0	138.175	3.12139	3.12139	11352.3	1601.41	300.236	88.6724	608.935	1622.14	603.634	3053.79	12	263.673	4989.39	4917.09	1810.9	1810.9	15.6035	130.33	15.6035	52.7553	0	0	26.3326	1810.9	135.752	452.726	905.451	181.137	1810.9	905.451	143.364	297.066	130.33	7402.35	376.406	300.236	583.612	260.709	1810.9	1810.9	245.187	130.33	263.673
510	Female	24	10192.5	0	0	111.48	0.417016	0.417016	26131.7	1756.09	260.447	136.731	1284.51	1716.31	628.125	7810.77	12	230.256	5606.68	4857.68	1884.37	1884.37	42.4651	114.23	42.4651	83.111	0	0	41.1515	1884.37	207.669	471.094	942.187	186.745	1884.37	942.187	157.455	273.695	114.23	17421.1	330.472	259.572	155.408	227.798	1884.37	1884.37	184.119	114.23	230.256
511	Male	24.9955	5397.81	0	0	88.6538	2.25423	2.25423	11617.7	1600.51	296.181	209.935	622.497	1613.65	603.963	3133.5	12	232.12	4999.22	4907.88	1747.89	1747.89	23.2823	49.034	23.2823	14.6525	0	0	7.32623	1747.89	135.752	452.973	873.945	188.33	1747.89	873.945	189.888	260.062	49.0355	7642.48	318.597	296.181	627.584	226.644	1747.89	1747.89	96.7319	49.0355	232.12
512	Male	25.1738	5301.22	0.178303	0.178303	83.2265	24.1961	25.1738	11449	1598.07	269.242	116.161	611.327	1616.94	604.716	3065.86	12	201.136	4964.2	4787.75	1814.15	1814.15	76.0632	176.937	76.0632	247.997	0	0	123.958	1814.15	135.752	453.537	907.075	190.785	1814.15	907.075	240.822	265.355	176.937	7474.71	418.466	269.242	688.519	200.062	1814.15	1814.15	181.224	176.937	201.133
513	Female	24	10192.5	0	0	110.991	24.0174	24	25770	1747.07	256.689	79.6276	1270.29	1707.31	627.886	7724.62	12	212.46	5583.38	4781.58	1883.66	1883.66	67.3834	148.919	67.3834	74.1196	0	0	37.0598	1883.66	207.669	470.915	941.829	186.203	1883.66	941.829	186.847	265.619	148.919	17180	287.466	255.814	171.558	202.202	1883.66	1883.66	166.137	148.919	212.456
514	Female	24	10189.2	0	0	93.0362	20.8957	20.8957	26501.6	1753.48	313.49	206.907	1301.34	1712.54	627.957	7915.86	12	225.874	5605.11	4789.59	1883.87	1883.87	33.5885	104.889	33.5885	80.4354	0	0	40.2177	1883.87	207.669	470.968	941.936	186.204	1883.87	941.936	259.216	309.493	104.889	17667.7	339.333	312.615	177.273	218.918	1883.87	1883.87	153.243	104.889	225.874
515	Female	24.9893	10187.6	2.97691	2.97691	110.824	4.37424	4.37424	26145.7	1746.93	224.763	129.535	1285.16	1708.13	627.844	7810.65	12	195.048	5587.49	4812.83	1883.53	1883.53	64.289	108.008	64.289	48.6027	0	0	24.3014	1883.53	207.669	470.883	941.766	186.199	1883.53	941.766	155.445	230.869	108.008	17430.5	265.386	223.889	173.34	186.164	1883.53	1883.53	151.695	108.008	195.048
516	Female	24.9893	10192.5	9.5335	9.5335	110.366	0.853138	0.853138	25773.3	1710.67	259.844	105.174	1270.55	1673.47	627.682	7727.99	13.1511	188.453	5565.51	4805.37	1800.28	1800.28	80.5526	111.613	80.5526	11.3481	1.21877	1.21877	5.35289	1800.28	207.669	470.761	900.142	186.364	1800.28	900.142	153.919	287.063	111.613	17182.2	289.032	258.97	169.645	178.83	1800.28	1800.28	163.123	111.613	188.449
517	Male	24.9955	5362.7	0	0	114.267	1.34946	1.34946	11615.8	1584.05	272.502	181.066	619.81	1598.27	603.651	3112.35	9.49278	247.147	5007.82	4943.6	1706.04	1706.04	30.2036	101.561	30.2036	23.4528	0	0	11.7264	1706.04	135.752	452.738	853.018	187.072	1706.04	853.018	166.146	315.091	101.561	7580.47	348.473	272.502	605.786	240.984	1706.04	1706.04	152.062	101.561	247.144
518	Male	24.9955	5410.97	0	0	92.5177	13.1495	13.1495	11632.7	1618.5	314.162	217.462	622.339	1634.6	603.548	3132.7	12	217.549	5021.87	4898.57	1810.64	1810.64	45.1759	158.611	45.1759	116.578	0	0	58.2891	1810.64	135.752	452.661	905.321	187.077	1810.64	905.321	277.839	347.519	158.613	7657.85	373.679	314.162	693.474	210.24	1810.64	1810.64	214.488	158.613	217.549
519	Male	24.9955	5206.81	0	0	111.124	0	0	11308.5	1584.26	263.741	148.308	604.091	1606.82	603.536	3024.64	12	155.921	4945.22	4831.81	1810.61	1810.61	56.0767	123.428	56.0767	89.6852	0	0	44.5028	1810.61	135.752	452.652	905.304	167.188	1810.61	905.304	172.503	299.81	123.428	7336.19	332.024	263.741	645.105	148.115	1810.61	1810.61	221.469	123.428	155.921
520	Female	24	10192.5	0	0	87.2332	6.80564	6.80564	26495.3	1747.99	328.503	138.977	1298.11	1708.91	627.871	7895.49	12	187.38	5595.3	4752.57	1883.61	1883.61	110.92	227.317	110.92	241.495	0	0	119.633	1883.61	207.669	470.903	941.806	186.194	1883.61	941.806	296.012	320.633	227.317	17663.5	414.89	327.629	215.963	177.888	1883.61	1883.61	208.387	227.317	187.38
521	Female	24	10192.5	0	0	100.565	22.1597	22.1597	26515.3	1761.08	320.367	187.325	1301.65	1719.99	627.897	7917.44	12	275.505	5628.57	4873.76	1883.69	1883.69	110.927	132.445	110.927	59.8139	0	0	29.907	1883.69	207.669	470.922	941.845	186.202	1883.69	941.845	243.49	311.484	132.445	17676.9	335.675	319.493	192.201	268.795	1883.69	1883.69	174.357	132.445	275.505
522	Male	24.9955	5397.79	0	0	108.583	9.0108	9.0108	11636.5	1618.52	310.974	163.061	621.635	1633.97	605.447	3127.13	12	270.004	5003	4878.08	1816.34	1816.34	17.0845	105.457	17.0845	44.8756	0	0	22.3186	1816.34	135.752	454.085	908.171	195.553	1816.34	908.171	209.922	322.094	105.457	7641.12	330.595	310.974	586.658	267.095	1816.34	1816.34	153.157	105.455	270.004
523	Male	25.1809	5082.27	4.53467	4.53467	131.079	8.59476	8.59476	10994.1	1586.05	295.705	113.911	593.832	1612.65	604.053	2969.3	12.7909	257.471	4957.68	4890.9	1812.16	1812.16	36.3163	134.704	36.3163	63.8544	0.790932	0.790932	29.1921	1812.16	135.752	453.039	906.079	189.289	1812.16	906.079	139.886	316.544	134.704	7179.18	365.587	295.705	610.485	255.572	1812.16	1812.16	190.454	134.704	257.471
524	Male	24.9955	5417.94	0	0	83.7885	0.71096	0.71096	11681.2	1599.11	232.543	266.217	623.536	1613.67	610.129	3134.63	12	204.169	4995.67	4891.31	1761.7	1761.7	29.4084	69.6331	29.4084	32.4099	0	0	15.8159	1761.7	135.752	457.597	880.851	188.311	1761.7	880.851	190.37	260.524	69.6331	7659.03	260.07	232.543	582.842	194.158	1761.7	1761.7	111.703	69.6331	204.169
525	Female	24	10068.4	0	0	165.127	0	0	25293.5	1681.74	267.275	85.3862	1251.66	1647.54	627.501	7622.89	12	204.365	5526.69	4723.65	1757.3	1757.3	117.768	127.863	117.768	1.74102	0	0	0.870512	1757.3	100.482	470.626	878.652	186.206	1757.3	878.652	105.32	277.181	127.863	16862.3	287.039	266.401	215.973	201.966	1757.3	1757.3	32.4396	127.863	204.365
526	Male	24.9955	5391.83	0	0	92.1286	0	0	11620	1595.39	243.025	232.511	622.068	1608.97	603.545	3129.15	12	218.15	4987.37	4863.63	1744.55	1744.55	22.525	57.0059	22.525	14.5549	0	0	7.27745	1744.55	135.752	452.658	872.276	196.949	1744.55	872.276	206.149	333.744	57.0045	7631.73	321.987	243.025	587.667	211.011	1744.55	1744.55	161.177	57.0059	218.15
527	Male	24.9955	5229.83	0	0	89.0119	14.8252	14.8252	11276.7	1596.82	304.858	132.094	604.972	1616.98	603.542	3032.47	12	240.132	4971.57	4831.61	1810.63	1810.63	142.487	176.081	142.487	162.421	0	0	79.0159	1810.63	135.752	452.656	905.313	187.08	1810.63	905.313	268.206	299.533	176.081	7392.65	330.899	304.858	693.465	232.408	1810.63	1810.63	184.503	176.08	240.132
528	Female	24.1957	10170.9	0.195687	0.195687	109.773	4.99002	4.99002	26510.9	1743.28	261.317	175.749	1300.29	1703.72	628.692	7903.44	12	230.827	5595.53	4820.59	1865.2	1865.2	57.294	108.212	57.294	72.6813	0.195687	0.195687	36.0151	1865.2	203.037	471.519	932.601	187.22	1865.2	932.601	190.497	289.412	108.212	17674	323.133	260.442	149.586	225.516	1865.2	1865.2	134.994	108.212	230.823
529	Male	24.9955	5175.37	0	0	104.96	4.60612	4.60612	11170.5	1553.15	180.735	167.482	599.948	1571.94	605.066	3002.97	11.0966	186.273	4907.1	4738.18	1711.44	1711.44	70.4356	71.0542	70.4356	14.9699	0	0	7.48495	1711.44	135.752	453.799	855.72	188.331	1711.44	855.72	144.007	286.716	71.0542	7287.25	247.338	180.735	621.027	178.467	1711.44	1711.44	90.6062	71.0542	186.273
530	Female	24.9893	10192.5	8.9143	8.9143	91.8029	22.1257	22.1257	26435.3	1759.65	330.385	144.195	1297.34	1718.95	630.19	7888.05	14.1486	284.023	5615.72	4824.83	1890.57	1890.57	116.863	188.992	116.863	164.526	2.42286	2.42286	79.4074	1890.57	207.669	472.643	945.286	193.106	1890.57	945.286	275.403	356.57	188.992	17623.5	397.124	329.511	222.876	273.533	1890.57	1890.57	220.538	188.992	284.023
531	Male	24.9955	5186.89	0	0	94.1039	4.38916	4.38916	11241.9	1590.01	201.671	159.765	602.591	1612.6	603.997	3017.42	12	211.486	4958.86	4843.82	1811.99	1811.99	41.9858	119.76	41.9858	99.9268	0	0	49.9634	1811.99	135.752	452.998	905.995	176.639	1811.99	905.995	203.021	323.683	119.76	7305.58	354.515	201.671	649.547	202.018	1811.99	1811.99	252.456	119.76	211.486
532	Female	24.3143	10105.1	0.314317	0.314317	169.235	0.440044	0.440044	25738.8	1698.44	267.432	98.7707	1269.45	1662.85	627.408	7723.23	12.3143	181.565	5563.03	4822.85	1766.99	1766.99	55.3776	132.257	55.3776	0.471476	0.754361	0.754361	0.235738	1766.99	137.222	470.556	883.493	186.205	1766.99	883.493	96.0439	288.933	132.257	17159.2	292.679	266.558	205.702	165.422	1766.99	1766.99	69.1788	132.257	181.565
533	Female	24.9893	10192.5	6.10136	6.10136	94.3897	7.08543	7.08543	26513.5	1761.59	218.611	167.537	1299.66	1721.6	635.12	7900.79	12	202.634	5610.43	4826.67	1905.36	1905.36	74.0911	117.455	74.0911	134.361	0	0	65.7778	1905.36	207.669	476.34	952.68	192.429	1905.36	952.68	191.237	233.488	117.455	17675.6	294.341	217.736	193.767	198.839	1905.36	1905.36	167.592	117.455	202.63
534	Male	25.1809	5415.63	0.534648	0.534648	90.5579	9.50032	9.50032	11641.7	1624.51	367.238	245.173	623.307	1640.78	604.335	3141.46	12	322.375	5051.22	4966.59	1813	1813	112.759	128.145	112.759	108.164	0	0	52.5641	1813	135.752	453.251	906.502	189.5	1813	906.502	289.856	369.37	128.146	7677.8	394.579	367.238	670.322	318.659	1813	1813	145.888	128.146	322.375
535	Female	24.9893	10160.2	6.89392	6.89392	99.2966	0	0	26472	1719.1	236.544	158.987	1298.71	1680.33	627.94	7890.81	12	211.683	5579.4	4826.07	1803.87	1803.87	21.0098	52.6876	21.0098	30.4651	0	0	15.2325	1803.87	192.352	470.955	901.934	189.701	1803.87	901.934	152.679	261.459	52.6876	17648	307.978	235.67	144.531	206.269	1803.87	1803.87	124.309	52.6876	211.683
536	Female	24	10127.6	0	0	98.6856	0	0	26431.7	1698.53	245.727	220.81	1297.6	1660.55	625.423	7893.48	4.48584	217.807	5562.51	4793.03	1762.59	1762.59	15.5407	53.579	15.5407	1.31189	0	0	0.655946	1762.59	159.766	469.067	881.296	186.199	1762.59	881.296	182.724	280.799	53.579	17621.1	283.391	244.853	121.344	209.852	1762.59	1762.59	91.7228	53.579	217.807
537	Female	24.9893	10192.5	4.64424	4.64424	114.233	0	0	25310.4	1710.08	224.866	160.985	1250.9	1674.73	627.903	7625.76	15.632	270.45	5574.41	4859.11	1793.47	1793.47	105.575	105.765	105.575	126.585	3.63203	3.63203	62.7866	1793.47	207.669	470.927	896.735	165.417	1793.47	896.735	98.6555	242.123	105.765	16873.6	378.014	223.991	181.391	266.748	1793.47	1793.47	181.002	105.765	270.45
538	Female	24	10192.5	0	0	117.348	0	0	25510.5	1721.01	290.52	99.0925	1258.81	1685	627.376	7660.11	12	196.061	5559.02	4783.59	1842.85	1842.85	41.9153	114.827	41.9153	6.25884	0	0	0.632662	1842.85	207.669	470.532	921.425	172.407	1842.85	921.425	130.62	274.869	114.827	17007	264.82	289.646	108.596	178.63	1842.85	1842.85	179.731	114.827	196.061
539	Male	24.9955	4997.38	0	0	91.2386	24.0178	24.9955	10774.3	1542.09	153.425	85.86	582.723	1568.93	604.626	2906.14	12	162.812	4855.41	4677.97	1761.03	1761.03	69.2601	69.2601	69.2601	141.952	0	0	64.9657	1761.03	135.752	453.469	880.514	190.178	1761.03	880.514	115.42	142.034	69.2601	7032.85	246.904	153.425	608.758	158.998	1761.03	1761.03	113.724	69.2601	162.809
540	Female	24	10192.5	0	0	80.3401	0	0	26176.6	1741.97	241.189	137.766	1284.81	1703.59	629.886	7812.04	12	180.189	5573.08	4717.04	1889.66	1889.66	122.801	169.242	122.801	221.754	0	0	107.215	1889.66	207.669	472.414	944.828	192.343	1889.66	944.828	232.775	269.43	169.242	17451	377.648	240.315	199.795	169.171	1889.66	1889.66	177.372	169.242	180.189
541	Male	24.9955	5380.27	0	0	89.4495	1.19182	1.19182	11601.8	1595.55	204.621	236.594	619.399	1613.96	609.824	3111.41	12	155.46	4985.89	4885.62	1788.22	1788.22	41.5521	94.5851	41.5521	85.6821	0.128845	0.128845	42.7497	1788.22	135.752	457.368	894.11	187.531	1788.22	894.11	157.421	210.661	94.5851	7602.27	270.488	204.621	620.726	140.17	1788.22	1788.22	119.206	94.5851	155.46
542	Female	24.9893	10178.7	1.34501	1.34501	119.9	2.76082	2.76082	26222.9	1737.49	237.642	135.344	1288.47	1698.5	627.939	7827.18	12	181.96	5589.83	4834.22	1851.72	1851.72	46.8441	107.169	46.8441	34.1209	0	0	15.5781	1851.72	207.669	470.954	925.858	186.664	1851.72	925.858	151.922	297.095	107.169	17482	315.22	236.768	192.315	167.421	1851.72	1851.72	142.805	107.169	181.957
543	Female	24.9893	10192.5	9.40336	9.40336	102.37	5.51232	5.51232	26520	1747.17	280.454	133.611	1300.51	1707.96	629.005	7903.5	12	248.355	5589.11	4750.27	1887.01	1887.01	58.4473	199.758	58.4473	165.824	0	0	82.5653	1887.01	207.669	471.754	943.507	189.382	1887.01	943.507	230.539	321.832	199.758	17680	347.829	279.58	219.151	236.963	1887.01	1887.01	221.937	199.758	248.355
544	Female	24.9893	10127.4	5.15544	5.15544	117.889	0	0	25581.3	1702.19	207.208	155.028	1261.96	1666.41	627.861	7674.05	12	172.034	5534.77	4714.98	1809.06	1809.06	89.7297	99.2783	89.7297	27.2934	0	0	13.3765	1809.06	159.491	470.896	904.532	177.067	1809.06	904.532	121.981	315.906	99.2783	17054.2	272.386	206.333	176.336	159.457	1809.06	1809.06	91.4479	99.2783	172.034
545	Male	24.9955	5408.36	0	0	124.157	0	0	11619.5	1590.49	349.065	282.371	623.415	1603.15	604.704	3142.8	11.6667	278.547	5027.99	4944.76	1698.11	1698.11	38.3716	95.9287	38.3716	9.10257	0	0	4.55128	1698.11	135.752	453.528	849.054	188.226	1698.11	849.054	220.842	376.641	95.9287	7669.11	385.715	349.065	605.238	270.896	1698.11	1698.11	98.2968	95.9287	278.547
546	Female	24.9893	10192.5	2.82609	2.82609	88.2095	3.31522	3.31522	26519.8	1766.99	300.418	115.949	1301.78	1726.11	631.036	7914.44	12	280.833	5635.81	4867.89	1893.11	1893.11	124.617	178.862	124.617	222.174	0	0	109.745	1893.11	207.669	473.277	946.554	195.497	1893.11	946.554	273.73	295.266	178.862	17679.8	371.643	299.544	225.267	270.742	1893.11	1893.11	228.147	178.862	280.833
547	Female	24	10192.5	0	0	116.613	1.28178	1.28178	26473.5	1750.65	236.237	203.872	1298.44	1711.39	627.905	7898.58	12	253.793	5623.13	4877.29	1862.31	1862.31	108.693	132.778	108.693	82.8029	0	0	41.4014	1862.31	207.669	470.928	931.157	186.201	1862.31	931.157	179.556	322.235	132.778	17649	376.2	235.362	215.969	244.532	1862.31	1862.31	206.115	132.778	253.793
548	Female	24	10130.8	0	0	122.374	0	0	25827.5	1696.15	226.496	140.857	1271.31	1660.39	628.042	7730.91	12	171.02	5531.77	4722.27	1788.96	1788.96	56.4509	97.7466	56.4509	8.24198	0	0	4.0549	1788.96	162.898	471.032	894.482	178.863	1788.96	894.482	118.453	284.385	97.7466	17218.3	253.262	225.622	144.347	157.46	1788.96	1788.96	94.8546	97.7466	171.02
549	Male	24.9955	5238.6	0	0	127.549	0	0	11292.3	1571.06	254.503	94.6006	607.444	1590.52	603.549	3046.16	12	253.536	4984.71	4931.59	1712.67	1712.67	29.6431	110.958	29.6431	94.2676	0	0	47.1338	1712.67	135.752	452.662	856.336	175.232	1712.67	856.336	137.02	276.644	110.958	7390.22	385.366	254.503	584.969	251.123	1712.67	1712.67	256.704	110.958	253.536
550	Female	24	10192.5	0	0	99.3556	15.7038	15.7038	26515.2	1764.18	330.835	187.39	1301.46	1722.4	627.943	7912.19	12	291.31	5632.48	4887.73	1883.83	1883.83	156.601	158.785	156.601	135.356	0	0	65.2782	1883.83	207.669	470.957	941.914	186.205	1883.83	941.914	265.063	321.347	158.785	17676.8	357.286	329.96	215.975	282.856	1883.83	1883.83	165.172	158.785	291.31
551	Male	24.9955	5379.56	0	0	98.028	0	0	11605	1584.6	220.779	202.776	619.378	1598.84	603.469	3111.42	12	233.397	4994.49	4900.99	1717.24	1717.24	77.2105	85.7602	77.2105	122.712	0	0	59.9449	1717.24	135.752	452.601	858.621	187.063	1717.24	858.621	160.394	244.582	85.7602	7588.97	357.677	220.779	629.836	231.656	1717.24	1717.24	146.011	85.7588	233.397
552	Female	24	10162.1	0	0	94.6025	4.07488	4.07488	26484.2	1725.77	286.881	198.231	1299.4	1686.96	629.653	7899.14	12	260.572	5577.91	4773.75	1829.4	1829.4	56.047	88.9122	56.047	81.4978	0	0	40.7489	1829.4	194.211	472.24	914.702	191.271	1829.4	914.702	204.867	305.411	88.9122	17656.1	340.714	286.006	161.276	257.824	1829.4	1829.4	126.168	88.9122	260.572
553	Male	25.1809	4943.22	0.343741	0.343741	137.922	4.01031	4.01031	10668.9	1562.75	265.931	93.5891	580.071	1596.14	604.31	2896.42	12.3437	229.729	4912.88	4806.55	1812.93	1812.93	75.9895	144.677	75.9895	40.5615	1.48954	1.48954	19.9362	1812.93	135.752	453.232	906.465	189.595	1812.93	906.465	116.823	265.946	144.677	6986.04	286.205	265.931	636.645	216.728	1812.93	1812.93	115.986	144.677	229.729
554	Male	24.9955	5434.93	0	0	85.0171	0	0	11698.2	1615.75	302.834	352.989	625.761	1631.46	609.73	3153.48	12	268.13	5028.2	4980.09	1793.84	1793.84	10.3459	50.9049	10.3459	25.7036	0	0	12.8518	1793.84	135.752	457.297	896.919	187.066	1793.84	896.919	249.886	338.915	50.9063	7701.6	358.02	302.834	575.064	264.321	1793.84	1793.84	130.908	50.9049	268.13
555	Female	24.9893	10178.5	1.10482	1.10482	106.565	0	0	26323.3	1753.08	243.702	105.237	1292.49	1713.73	629.588	7859.14	13.1048	179.468	5600.23	4808.7	1888.76	1888.76	61.2565	112.863	61.2565	82.0881	1.10482	1.10482	40.638	1888.76	207.669	472.191	944.382	191.176	1888.76	944.382	187.635	234.022	112.863	17548.9	256.9	242.828	215.238	172.298	1888.76	1888.76	142.535	112.863	179.468
556	Male	24.9955	5410.62	0	0	82.7863	0.940732	0.940732	11618.2	1618.39	337.881	259.761	622.062	1635.39	603.504	3136.14	12	292.515	5024.65	4934.51	1806.25	1806.25	29.0407	81.0918	29.0407	113.202	0	0	55.8465	1806.25	135.752	452.628	903.125	187.069	1806.25	903.125	270.59	339.697	81.0918	7659.92	403.97	337.881	615.591	288.808	1806.25	1806.25	123.172	81.0904	292.515
557	Male	24.9955	5401.25	0	0	98.8746	3.95928	3.95928	11643.2	1614.38	254.856	195.176	621.28	1630.28	606.317	3125.04	12	242.45	5016.31	4900.16	1810.51	1810.51	102.433	106.571	102.433	110.238	0	0	49.1189	1810.51	135.752	454.738	905.253	195.898	1810.51	905.253	202.775	297.774	106.571	7638.74	336.828	254.856	647.968	228.26	1810.51	1810.51	180.13	106.571	242.45
558	Male	25.1809	5277.87	0.346449	0.346449	121.741	0.445436	0.445436	11426.6	1573.99	270.793	167.756	611.524	1590.08	603.582	3067.18	12	227.114	4980.93	4893.55	1702.07	1702.07	51.788	100.649	51.788	21.3313	0	0	10.2688	1702.07	135.752	452.687	851.033	192.867	1702.07	851.033	145.792	289.715	100.649	7459.69	303.19	270.793	610.522	220.961	1702.07	1702.07	107.245	100.649	227.114
559	Male	25.1809	5418.46	0.4884	0.4884	82.0677	8.91972	8.91972	11628.1	1618.73	342.277	137.661	621.558	1635.26	604.238	3128.72	12	253.923	5022.37	4884.65	1812.71	1812.71	114.713	215.965	114.713	226.386	0	0	112.377	1812.71	135.752	453.179	906.357	189.083	1812.71	906.357	319.877	339.536	215.966	7654.67	396.251	342.277	695.481	247.023	1812.71	1812.71	228.951	215.966	253.923
560	Female	24.9893	10122.5	1.78853	1.78853	106.546	18.5166	18.5166	26449.1	1708.97	288.213	184.363	1298.38	1670.73	627.894	7898.31	12	260.295	5576.06	4812.58	1778.32	1778.32	16.3513	86.208	16.3513	13.7822	0	0	5.99685	1778.32	154.614	470.921	889.16	186.201	1778.32	889.16	182.104	285.948	86.208	17632.7	296.014	287.338	94.9719	254.607	1778.32	1778.32	86.5711	86.208	260.295
561	Male	24.9955	5397.47	0	0	103.681	0.642816	0.642816	11626.6	1594.3	231.918	179.84	622.491	1607.06	603.522	3130.61	12	245.99	5005.74	4927.74	1725.27	1725.27	13.584	59.8828	13.584	78.8988	0	0	39.398	1725.27	135.752	452.642	862.637	192.969	1725.27	862.637	166.805	273.749	59.8828	7635.32	341.686	231.918	585.574	241.321	1725.27	1725.27	167.283	59.8814	245.987
562	Male	25.1809	5421.54	0.42118	0.42118	83.4645	2.43682	2.43682	11646.1	1623.65	372.857	212.107	623.08	1639.47	604.612	3141.98	12	291.261	5040.48	4943.43	1813.84	1813.84	73.2767	139.823	73.2767	106.348	0	0	52.3748	1813.84	135.752	453.459	906.918	190.266	1813.84	906.918	278.133	351.298	139.823	7678.93	395.902	372.857	690.354	287.878	1813.84	1813.84	173.996	139.822	291.261
563	Male	24.9955	5417.93	0	0	91.3494	1.43049	1.43049	11664.8	1601.63	306.807	228.114	624.487	1614.58	606.401	3144.67	12	286.279	5028.01	4953.6	1730.99	1730.99	28.8413	85.036	28.8413	50.2459	0	0	22.9758	1730.99	135.752	454.801	865.494	187.07	1730.99	865.494	219.974	324.92	85.036	7686.45	359.243	306.807	586.704	280.56	1730.99	1730.99	143.984	85.036	286.279
564	Male	24.9955	5413.31	0	0	85.7507	0	0	11616.8	1585.71	326.464	291.662	622.641	1598.9	605.406	3136.51	9.11854	280.259	5007.56	4921.43	1696.13	1696.13	48.6777	59.6899	48.6777	51.915	0	0	25.9575	1696.13	121.69	454.055	848.065	187.056	1696.13	848.065	231.887	326.447	59.6899	7662.92	388.965	326.464	549.2	272.173	1696.13	1696.13	64.9175	59.6885	280.259
565	Male	25.1809	5226.83	0.381898	0.381898	99.5675	16.8799	16.8799	11284.9	1590.02	291.352	175.882	605.122	1610.96	603.764	3033.42	12.3819	252.925	4980.11	4894.12	1781.68	1781.68	78.2764	109.066	78.2764	41.5505	0.381898	0.381898	19.6142	1781.68	135.752	452.823	890.841	187.611	1781.68	890.841	174.848	283.881	109.066	7382.26	318.924	291.352	641.973	238.92	1781.68	1781.68	139.326	109.066	252.925
566	Female	24.9893	10127.4	9.76934	9.76934	132.553	6.16752	6.16752	26278.5	1743.68	171.417	60.7611	1291.75	1705.05	629.235	7847.83	12	146.262	5588.15	4794.73	1876.86	1876.86	105.847	106.467	105.847	81.5592	0	0	34.2779	1876.86	159.522	471.926	938.432	190.347	1876.86	938.432	138.262	172.009	106.467	17519	230.291	170.542	220.116	144.026	1876.86	1876.86	91.479	106.467	146.259
567	Male	24.9955	5407.23	0	0	96.5707	4.47732	4.47732	11673	1616.54	210.849	128.903	622.794	1630.82	603.478	3130.89	12	174.511	4988.39	4865.52	1805.52	1805.52	47.2505	73.7201	47.2505	55.1669	0	0	25.9941	1805.52	135.752	452.608	902.758	187.393	1805.52	902.758	165.561	261.458	73.7201	7655.72	251.984	210.849	607.718	164.051	1805.52	1805.52	106.294	73.7201	174.511
568	Female	24.619	10151.1	0.618984	0.618984	103.31	2.81981	2.81981	26291	1733.39	265.674	134.008	1290.52	1695.01	628.744	7845.38	12.619	202.283	5579.52	4780.37	1853.61	1853.61	55.7202	102.95	55.7202	102.751	0.618984	0.618984	48.8594	1853.61	183.189	471.558	926.804	188.612	1853.61	926.804	173.447	248.578	102.95	17527.3	318.081	264.8	206.655	186.497	1853.61	1853.61	115.146	102.95	202.283
569	Female	24	10192.5	0	0	88.5796	24.0174	24	26494.1	1766.76	335.532	187.963	1298.78	1725.55	628.948	7899.62	12	290.493	5638.55	4895.76	1886.84	1886.84	152.143	189.054	152.143	142.025	0	0	71.0123	1886.84	207.669	471.711	943.422	186.203	1886.84	943.422	278.93	294.875	189.054	17662.7	359.978	334.658	215.973	275.497	1886.84	1886.84	222.417	189.054	290.493
570	Male	24.9955	5411.12	0	0	85.8325	0.662508	0.662508	11630.7	1608.92	261.119	249.45	623.525	1623.46	603.513	3140.57	12	282.678	5029.9	4964.85	1759.77	1759.77	26.3004	71.3969	26.3004	77.1629	0	0	38.4187	1759.77	135.752	452.635	879.886	187.58	1759.77	879.886	233.396	309.474	71.3955	7665.49	369.777	261.119	597.65	277.191	1759.77	1759.77	172.557	71.3969	282.678
571	Female	24.165	10128.8	0.164971	0.164971	118.415	0	0	26474.6	1723.32	221.508	143.781	1297.69	1684.79	628.029	7888.97	12	185.968	5575.5	4797.37	1824.64	1824.64	33.6944	74.2641	33.6944	10.3932	0	0	4.99468	1824.64	160.882	471.022	912.319	186.643	1824.64	912.319	141.313	258.741	74.2641	17649.7	246.112	220.633	143.015	177.017	1824.64	1824.64	92.8388	74.2641	185.968
572	Male	25.1809	5365.29	2.35124	2.35124	112.172	0	0	11608.8	1598.55	271.236	185.298	618.232	1615.12	605.529	3104.64	12	207.629	4981.35	4845.75	1787.57	1787.57	54.8152	111.863	54.8152	57.0073	0	0	24.7293	1787.57	135.752	454.147	893.786	189.053	1787.57	893.786	178.699	297.976	111.863	7567.69	295.275	271.236	626.646	196.406	1787.57	1787.57	109.556	111.863	207.629
573	Female	24.9893	10192.5	7.32843	7.32843	119.368	2.69802	2.69802	26246.7	1750.28	304.961	125.011	1290.18	1710.37	630.889	7843.56	12	265.829	5609.67	4848.18	1872.53	1872.53	79.6074	119.793	79.6074	24.8291	0	0	11.9334	1872.53	207.669	473.166	936.266	195.243	1872.53	936.266	190.865	326.639	119.793	17497.8	340.079	304.087	176.468	263.109	1872.53	1872.53	172.318	119.793	265.829
574	Female	24	10146.9	0	0	89.6015	1.79104	1.79104	26502.7	1757.33	346.922	273.849	1300.87	1716.73	627.935	7918.09	12	287.104	5619.27	4838.42	1881.26	1881.26	56.6893	101.55	56.6893	83.1958	0	0	40.6358	1881.26	179.058	470.951	940.631	186.204	1881.26	940.631	257.135	365.28	101.55	17668.5	392.173	346.048	172.098	283.167	1881.26	1881.26	111.015	101.55	287.104
575	Male	24.9955	5170.85	0	0	102.446	18.3798	18.3798	11160.6	1587.38	273.2	151.317	599.314	1610.93	603.628	3001.76	12	242.737	4960.73	4834.64	1810.88	1810.88	145.356	172.308	145.356	176.481	0	0	81.8295	1810.88	135.752	452.721	905.441	187.415	1810.88	905.441	213.648	288.217	172.308	7284.28	350.434	273.2	683.129	232.365	1810.88	1810.88	192.095	172.308	242.737
576	Female	0.536032	10178	0.774272	0.774272	84.0903	0	0	25439.4	1732.32	172.356	44.6744	1255.79	1695.07	627.815	7641.44	12	137.669	5548.39	4698.64	1883.45	1883.45	101.637	153.537	101.637	194.044	0	0	95.3612	1883.45	207.669	470.861	941.723	158.161	1883.45	941.723	166.878	176.915	153.537	16959.6	286.084	171.482	167.868	119.444	1883.45	1883.45	142.119	153.537	137.669
577	Female	24	10192.5	0	0	117.937	0	0	26187.3	1700.85	210.382	161.182	1285.46	1663.5	627.984	7805.71	12	129.923	5541.03	4755.16	1786.42	1786.42	78.8009	89.6464	78.8009	69.7874	0	0	34.8937	1786.42	207.669	470.988	893.208	139.803	1786.42	893.208	131.992	225.588	89.6464	17458.2	295.576	209.508	192.344	129.9	1786.42	1786.42	227.47	89.6464	129.923
578	Female	24.9893	10192.5	3.32425	3.32425	80.8931	24.1909	24.9893	26516.1	1764.04	326.959	220.185	1302.12	1722.2	627.945	7920.36	12	311.883	5633.97	4859.7	1883.84	1883.84	120.416	121.856	120.416	133.273	0.044922	0.044922	62.6576	1883.84	207.669	470.959	941.918	186.306	1883.84	941.918	281.354	310.535	121.856	17677.4	368.034	326.084	186.504	308.861	1883.84	1883.84	170.565	121.856	311.883
579	Male	25.1809	5118.81	1.94853	1.94853	91.556	7.37192	7.37192	11047.1	1581.58	257.354	109.088	595.125	1606.91	604.545	2977.58	12	214.712	4935.85	4806.1	1813.64	1813.64	80.3182	125.51	80.3182	95.9649	0	0	46.8985	1813.64	135.752	453.409	906.818	190.156	1813.64	906.818	179.618	252.292	125.51	7220.93	305.708	257.354	649.463	199.31	1813.64	1813.64	158.923	125.51	214.712
580	Female	24	10185.1	0	0	80.6134	10.8568	10.8568	26548.1	1739.7	190.79	275.682	1301.66	1700.5	636.428	7916.88	12	251.761	5605.59	4846.68	1847.27	1847.27	56.7543	57.1665	56.7543	44.4735	0	0	20.5542	1847.27	207.669	477.321	923.636	191.689	1847.27	923.636	199.556	258.636	57.1665	17698.8	279.947	189.915	127.671	242.215	1847.27	1847.27	149.187	57.1665	251.761
581	Female	24	10192.5	0	0	118.794	13.9138	13.9138	25464	1762.59	400.987	226.118	1257.97	1724.75	632.802	7662.7	12	318.585	5628.24	4910.08	1898.41	1898.41	194.235	194.336	194.235	80.0737	0	0	37.497	1898.41	207.669	474.601	949.203	197.444	1898.41	949.203	191.84	386.582	194.336	16976	418.035	400.113	227.214	302.978	1898.41	1898.41	217.146	194.336	318.585
582	Female	24	10186.4	0	0	92.1865	3.52028	3.52028	26258.6	1760.87	202.136	210.928	1289.63	1721.97	636.98	7831.24	12	193.586	5605.34	4832.49	1910.94	1910.94	39.9043	87.6339	39.9043	55.2201	0	0	27.218	1910.94	207.669	477.735	955.47	187.828	1910.94	955.47	173.532	296.491	87.6339	17505.8	283.891	201.261	143.348	183.27	1910.94	1910.94	150.433	87.6339	193.586
583	Female	24.9893	10185.6	4.4342	4.4342	137.985	3.57198	3.57198	25615.8	1753.93	293.408	121.701	1263.52	1715.34	629.325	7697.39	12	255.214	5602.07	4846.2	1887.98	1887.98	87.3037	169.084	87.3037	67.9908	0	0	33.7485	1887.98	207.669	471.994	943.988	190.331	1887.98	943.988	144.087	302.657	169.084	17077.2	320.15	292.534	170.077	246.893	1887.98	1887.98	149.667	169.084	255.21
584	Male	24.9955	5438.35	0	0	92.8487	0	0	11658.1	1586.56	387.72	290.311	624.893	1596.26	601.58	3153.38	6.35228	317.418	5030.07	4948.55	1669.7	1669.7	45.7073	78.5413	45.7073	6.35228	0	0	3.17614	1669.7	135.752	451.185	834.85	187.073	1669.7	834.85	243.991	386.885	78.5413	7709.73	403.927	387.72	593.01	305.58	1669.7	1669.7	114.649	78.5413	317.418
585	Female	24	10180.2	0	0	94.2306	21.7456	21.7456	26508.7	1756	267.6	190.241	1300.27	1715.81	628.252	7902.97	12	253.082	5611.84	4820.18	1884.76	1884.76	108.244	118.943	108.244	96.6411	0	0	45.8884	1884.76	207.669	471.189	942.378	187.122	1884.76	942.378	227.039	294.607	118.943	17672.5	327.001	266.726	186.404	248.416	1884.76	1884.76	144.272	118.943	253.082
586	Female	24.361	10172	0.361011	0.361011	86.9574	23.2852	23.2852	26489.9	1746.19	348.178	221.733	1301.35	1704.44	627.957	7914.21	12.361	335.124	5613.58	4833.11	1845.84	1845.84	52.5946	122.979	52.5946	105.475	0.361011	0.361011	52.7377	1845.84	204.084	470.968	922.919	186.204	1845.84	922.919	277.589	338.236	122.979	17659.9	374.824	347.304	175.558	330.733	1845.84	1845.84	136.042	122.979	335.124
587	Male	24.9955	5414.39	0	0	107.938	0.440424	0.440424	11615	1599.72	323.994	210.382	622.67	1612.6	603.356	3135.06	12	283.237	5000.74	4865.28	1747.71	1747.71	102.74	109.556	102.74	47.4715	0	0	22.6111	1747.71	135.752	452.517	873.854	187.068	1747.71	873.854	241.882	323.184	109.556	7662.58	359.256	323.994	666.772	276.384	1747.71	1747.71	108.114	109.556	283.237
588	Male	25.1809	5101.28	0.208678	0.208678	110.221	1.1825	1.1825	11008.1	1560.96	228.601	112.464	593.955	1585.08	603.614	2970.44	12	234.579	4934.98	4835.89	1739.6	1739.6	25.2087	105.073	25.2087	78.3237	0	0	38.7205	1739.6	135.752	452.71	869.8	184.483	1739.6	869.8	146.695	278.223	105.074	7194.85	327.707	228.601	581.657	232.195	1739.6	1739.6	203.324	105.074	234.579
589	Male	24.9955	5308.76	0	0	86.87	2.69714	2.69714	11489.8	1599.32	204.115	151.137	613.342	1617.65	605.084	3077.74	12	189.762	4958.18	4805.87	1815.25	1815.25	24.8147	93.4873	24.8147	94.5494	0	0	47.0056	1815.25	135.752	453.813	907.626	188.345	1815.25	907.626	196.099	263.451	93.4873	7498.14	302.238	203.312	639.095	179.822	1815.25	1815.25	146.69	93.4873	189.762
590	Male	24.9955	5398.56	0	0	132.398	1.60128	1.60128	11649.6	1598.58	342.107	236.138	622.276	1611.99	604.96	3132.34	12	290.721	5036.01	4963.02	1729.89	1729.89	75.0494	117.645	75.0494	25.407	0	0	11.5559	1729.89	133.694	453.72	864.944	187.715	1729.89	864.944	179.674	360.297	117.646	7652.45	373.303	342.107	629.927	285.123	1729.89	1729.89	76.9214	117.645	290.718
591	Female	24	10184.5	0	0	93.6471	4.11044	4.11044	26504.2	1752.73	295.513	202.164	1300.41	1712.77	628.784	7905.45	12	242.258	5601	4776.36	1886.35	1886.35	26.7145	139.649	26.7145	92.2982	0	0	46.1491	1886.35	207.669	471.588	943.175	188.778	1886.35	943.175	273.785	335.227	139.649	17669.5	363.193	294.639	171.115	236.756	1886.35	1886.35	148.588	139.649	242.258
592	Female	24	10177.2	0	0	93.0884	0	0	26590.9	1762.31	316.935	282.587	1302.96	1721.79	634.618	7919.83	12	256.761	5619.08	4853.4	1896.72	1896.72	67.2425	121.793	67.2425	79.0463	0	0	35.2132	1896.72	207.669	475.964	948.361	186.196	1896.72	948.361	229.12	319.672	121.793	17727.3	335.482	316.06	157.798	250.666	1896.72	1896.72	141.271	121.793	256.761
593	Female	24	10192.5	0	0	93.3703	0	0	25834.2	1740.94	152.074	135.747	1272.3	1702.92	628.436	7739.85	12	235.648	5587.43	4839.63	1860.66	1860.66	26.6997	68.1618	26.6997	122.056	0	0	60.8066	1860.66	207.669	471.327	930.328	186.199	1860.66	930.328	125.621	246.041	68.1618	17222.8	341.326	152.003	117.795	233.913	1860.66	1860.66	229.966	68.1618	235.648
594	Male	24.9955	5158.23	0	0	108.73	2.19466	2.19466	11157.6	1572.03	228.236	190.714	599.652	1593.73	608.973	3002.36	12	195.575	4939.41	4823.37	1771.78	1771.78	102.741	103.023	102.741	42.6527	0	0	20.0352	1771.78	135.752	456.729	885.89	194.039	1771.78	885.89	136.835	264.147	103.023	7285.17	266.412	228.236	647.64	181.916	1771.78	1771.78	112.455	103.023	195.575
595	Female	24.9893	10192.5	7.31061	7.31061	141.169	1.73053	1.73053	25772.7	1749.07	258.081	90.0507	1270.54	1709.42	627.987	7729.59	16.1674	191.408	5582.97	4818.51	1883.96	1883.96	51.197	133.012	51.197	26.9822	4.41462	4.41462	13.2197	1883.96	207.669	470.99	941.98	186.204	1883.96	941.98	109.213	270.736	133.012	17181.8	284.082	257.207	158.003	186.86	1883.96	1883.96	168.997	133.012	191.408
596	Male	24.9955	5092.25	0	0	146.302	0	0	10990.9	1549.73	314.151	167.719	594.175	1573.94	603.531	2972.6	12	257.991	4954.24	4882.23	1689.33	1689.33	76.4002	159.663	76.4002	32.76	0	0	6.16939	1689.33	135.752	452.648	844.664	157.458	1689.33	844.664	150.221	342.001	159.663	7191.15	356.505	314.151	624.752	245.21	1689.33	1689.33	187.034	159.663	257.991
597	Male	24.9955	5245.66	0	0	89.7159	21.9703	21.9703	11297.8	1590.7	286.94	118.071	606.26	1609.81	603.506	3038.03	12	228.585	4950.47	4794.05	1799.89	1799.89	89.4535	122.17	89.4535	125.271	0	0	62.6354	1799.89	135.752	452.629	899.945	187.065	1799.89	899.945	183.251	234.217	122.17	7395.82	341.739	286.136	655.129	213.354	1799.89	1799.89	151.14	122.169	228.582
598	Female	24.9893	10192.5	1.09037	1.09037	81.2558	10.0116	10.0116	25946.3	1748.44	322.323	92.8599	1277.03	1709.24	628.753	7768.56	12.9582	235.505	5590.13	4776.55	1886.26	1886.26	90.0316	156.866	90.0316	151.33	1.09037	1.09037	74.7321	1886.26	207.669	471.565	943.13	188.587	1886.26	943.13	245.487	266.749	156.866	17297.5	351.225	321.448	218.352	222.269	1886.26	1886.26	183.362	156.866	235.505
599	Male	25.1809	5351.19	23.2609	23.2609	119.729	1.95954	1.95954	11564.2	1608.93	228.323	97.1189	617.843	1626.8	603.992	3102.84	12	164.902	4989.98	4902.89	1811.98	1811.98	41.7207	108.909	41.7207	75.3386	0	0	37.5499	1811.98	135.752	452.994	905.989	188.271	1811.98	905.989	150.432	202.129	108.909	7545.19	266.844	228.323	668.066	162.795	1811.98	1811.98	195.332	108.909	164.902
600	Male	24.9955	5411	0	0	83.966	0	0	11608.4	1623.47	331.279	227.465	621.128	1639.28	604.296	3126.96	12	303.33	5043.62	4971.75	1812.89	1812.89	87.2476	112.173	87.2476	56.86	0	0	28.43	1812.89	135.752	453.222	906.445	189.405	1812.89	906.445	260.73	368.682	112.173	7649.88	372.725	331.279	619.924	296.766	1812.89	1812.89	185.562	112.173	303.33
601	Male	25.1809	4892.1	4.15768	4.15768	152.536	0.323974	0.323974	10542.4	1526.46	275.903	98.016	574.842	1561.48	603.559	2866.23	12	227.224	4897.28	4808.07	1711.15	1711.15	48.4343	136.609	48.4343	7.45141	0	0	3.7257	1711.15	135.752	452.67	855.574	163.179	1711.15	855.574	101.248	302.973	136.609	6893.44	304.643	275.903	607.115	208.441	1711.15	1711.15	102.22	136.609	227.224
602	Male	24.9955	5192.4	0	0	111.007	0	0	11219.2	1567.07	283.237	142.27	603.316	1586.76	603.688	3020.22	12	252.452	4970.5	4891.72	1707.74	1707.74	51.0333	117.367	51.0333	66.318	0	0	33.159	1707.74	135.752	452.766	853.87	189.924	1707.74	853.87	164.879	316.16	117.367	7332.78	373.104	282.434	591.516	249.661	1707.74	1707.74	167.164	117.367	252.452
603	Female	24	10115.8	0	0	141.446	0	0	25827.3	1685.22	226.778	132.928	1270.59	1650.36	627.438	7730.36	12	164.159	5525.69	4734.03	1762.45	1762.45	47.5742	107.181	47.5742	0	0	0	0	1762.45	147.903	470.579	881.226	158.18	1762.45	881.226	105.639	261.054	107.181	17218.2	247.965	225.904	139.861	146.023	1762.45	1762.45	79.86	107.181	164.159
604	Male	24.9955	4876	0	0	137.491	1.31255	1.31255	10551	1551.47	269.786	82.4625	573.867	1586.61	603.604	2862.3	12	221.562	4872.48	4753.38	1810.81	1810.81	54.298	136.864	54.298	12.863	0	0	6.43149	1810.81	135.752	452.703	905.406	176.008	1810.81	905.406	96.5004	292.053	136.864	6874.09	298.081	269.786	606.072	220.403	1810.81	1810.81	168.113	136.862	221.562
605	Female	24	10146.1	0	0	102.154	0	0	26456.9	1712.04	290.864	231.954	1298.69	1673.57	628.192	7894.58	12	254.632	5581.46	4814.58	1789.06	1789.06	61.3713	85.9023	61.3713	66.8312	0	0	12.5485	1789.06	178.252	471.144	894.528	187.329	1789.06	894.528	190.261	276.271	85.9023	17638	307.743	289.99	141.329	246.989	1789.06	1789.06	110.209	85.9023	254.632
606	Male	24.9955	5411.65	0	0	87.1437	0.450488	0.450488	11599.4	1600.79	352.877	333.991	622.644	1614.79	603.906	3140.25	12	335.397	5033.84	4979.69	1724.9	1724.9	24.3465	57.0623	24.3465	25.5315	0.112622	0.112622	12.5006	1724.9	135.752	452.93	862.451	188.133	1724.9	862.451	264.945	381.953	57.0623	7667.78	417.104	352.877	581.083	322.14	1724.9	1724.9	110.638	57.0623	335.395
607	Male	24.9955	5405.14	0	0	98.1333	0	0	11615.7	1591.69	257.263	278.054	623.716	1604.38	604.044	3138.53	12	256.421	5019.04	4948.69	1702.83	1702.83	13.8412	77.3021	13.8412	3.70128	0	0	1.85064	1702.83	135.752	453.033	851.416	188.793	1702.83	851.416	191.737	286.862	77.3021	7666.04	295.032	257.263	574.838	246.63	1702.83	1702.83	80.4311	77.3021	256.421
608	Female	24	10192.5	0	0	77.0753	12.5153	12.5153	26351.8	1754.78	318.861	121.276	1292.99	1715.5	637.235	7864.48	12	244.441	5591.84	4731.28	1911.71	1911.71	105.839	195.625	105.839	296.014	0	0	133.529	1911.71	207.669	477.926	955.853	214.865	1911.71	955.853	288.498	273.161	195.625	17567.8	400.521	318.789	244.635	238.924	1911.71	1911.71	247.564	195.625	244.438
609	Male	24.9955	5393.39	0	0	93.5305	2.58152	2.58152	11615.5	1592.18	272.535	214.889	621.815	1604.85	604.24	3129.97	12	239.59	4994.26	4898.69	1721.9	1721.9	15.4127	51.3317	15.4127	17.5272	0	0	8.76358	1721.9	135.752	453.18	860.949	189.25	1721.9	860.949	196.174	286.092	51.3317	7635.09	326.009	272.535	620.764	232.867	1721.9	1721.9	86.3122	51.3317	239.59
610	Female	24	10094.7	0	0	103.193	1.26466	1.26466	25460.4	1694.39	191.352	153.588	1256.86	1659.46	627.87	7650.49	12	165.92	5532.63	4742.19	1783.41	1783.41	82.1544	90.1713	82.1544	19.1806	0	0	9.5903	1783.41	126.795	470.902	891.704	168.522	1783.41	891.704	99.7093	245.348	90.1713	16973.6	222.415	190.478	165.187	150.284	1783.41	1783.41	58.7524	90.1713	165.92
611	Male	25.1809	5091.68	1.42784	1.42784	194.01	0.266058	0.266058	10988.6	1565.22	338.486	113.041	593.834	1593.39	603.52	2972.1	12	263.895	4962.55	4912.95	1754.45	1754.45	27.4963	172.202	27.4963	17.5864	0	0	8.55321	1754.45	135.752	452.64	877.226	146.293	1754.45	877.226	119.957	360.672	172.202	7171.62	374.29	338.486	596.136	247.986	1754.45	1754.45	164.642	172.202	263.895
612	Female	24.9893	10192.5	5.49108	5.49108	101.354	0.566092	0.566092	25620.3	1751.1	241.377	80.9077	1265.22	1711.85	629.246	7697.98	12	206.153	5593.97	4809.12	1887.74	1887.74	77.5591	150.135	77.5591	135.692	0	0	66.9479	1887.74	207.669	471.935	943.87	190.221	1887.74	943.87	174.167	299.365	150.135	17080.2	353.305	240.503	219.99	205.544	1887.74	1887.74	213.494	150.135	206.153
613	Female	24.9893	10078.7	3.79387	3.79387	161.565	6.7025	6.7025	25203.2	1697.77	410.606	386.96	1245.8	1664.3	625.256	7600.9	13.405	303.159	5579.57	4894.25	1755.19	1755.19	182.384	177.07	182.384	10.7493	6.57604	6.57604	5.18451	1755.19	110.785	468.942	877.594	163.34	1755.19	877.594	79.2454	405.368	177.07	16802.1	430.355	409.732	178	276.745	1755.19	1755.19	42.7424	177.07	303.159
614	Male	24.9955	5408.83	0	0	80.1992	23.5199	23.5199	11621.9	1620.42	300.639	183.812	621.314	1637.73	605.44	3125.66	12	288.498	5022.98	4921.51	1816.32	1816.32	80.3765	146.714	80.3765	126.586	0	0	62.4141	1816.32	135.752	454.08	908.161	192.784	1816.32	908.161	255.149	274.259	146.716	7643.69	359.25	300.639	657.968	284.769	1816.32	1816.32	177.076	146.714	288.498
615	Female	24.9893	10192.5	24.0174	24	95.7387	2.31448	2.31448	25774	1719.68	244.368	130.921	1270.21	1682.57	627.99	7728.78	36	256.21	5577.02	4812.29	1817.08	1817.08	76.4251	106.979	76.4251	83.2404	24.1909	24.9893	41.1047	1817.08	207.669	470.992	908.542	186.483	1817.08	908.542	153.418	276.105	106.979	17182.7	346.307	243.494	154.203	254.072	1817.08	1817.08	175.981	106.979	256.21
616	Male	25.1809	5405.84	10.3442	10.3442	92.2212	3.0676	3.0676	11641.1	1611.81	293.189	227.428	623.486	1626.19	603.519	3138.93	12	238.416	5015.72	4914.26	1780.76	1780.76	41.9988	85.1533	41.9988	53.0765	0	0	24.6933	1780.76	135.752	452.639	890.38	187.074	1780.76	890.38	214.693	311.364	85.1547	7667.88	340.124	293.189	613.039	235.379	1780.76	1780.76	137.722	85.1547	238.416
617	Female	24	10192.5	0	0	89.1213	2.34653	2.34653	26522.3	1756.04	265.407	185.467	1299.31	1715.65	630.628	7900.57	12	228.059	5604.15	4798.07	1891.88	1891.88	75.2291	142.265	75.2291	121.936	0	0	60.2959	1891.88	207.669	472.971	945.942	188.969	1891.88	945.942	250.45	330.61	142.265	17681.5	339.121	264.533	190.725	214.736	1891.88	1891.88	187.968	142.265	228.059
618	Male	25.1809	5370.6	1.12835	1.12835	99.2076	0.805964	0.805964	11640.6	1599.91	201.707	165.15	620.054	1615.35	603.876	3112.5	13.1283	182.913	4974.66	4866.05	1777.12	1777.12	32.0253	60.0037	32.0253	36.5102	1.12835	1.12835	18.2551	1777.12	135.752	452.907	888.558	188.042	1777.12	888.558	145.276	254.437	60.0052	7584.63	253.572	201.707	608.94	181.064	1777.12	1777.12	119.384	60.0052	182.913
619	Female	24	10192.5	0	0	93.0612	6.71232	6.71232	26352.1	1751.25	247.381	151.999	1292.56	1711.26	628.382	7859.63	12	210.094	5596.93	4785.32	1885.15	1885.15	66.0233	146.792	66.0233	179.998	0	0	88.3687	1885.15	207.669	471.287	942.573	187.554	1885.15	942.573	233.146	284.606	146.792	17568.1	363.689	246.507	217.324	198.517	1885.15	1885.15	202.859	146.792	210.091
620	Female	24.9893	10133.4	10.2176	10.2176	98.1474	0.662252	0.662252	25390.4	1727.96	164.76	80.1347	1254.28	1691.03	627.95	7631.99	12	132.779	5542.24	4741.74	1867.18	1867.18	46.736	72.2714	46.736	10.7853	0	0	5.39263	1867.18	165.536	470.962	933.589	167.332	1867.18	933.589	93.0799	193.344	72.2714	16927	173.511	163.885	109.933	121.957	1867.18	1867.18	97.4933	72.2714	132.779
621	Female	24.8699	10186.2	0.86988	0.86988	84.256	11.6467	11.6467	26498	1760.47	301.893	233.317	1301.08	1719.21	628.512	7915.25	12	263.188	5622.55	4835.11	1885.54	1885.54	59.2715	117.631	59.2715	130.434	0	0	60.7437	1885.54	207.669	471.384	942.768	188.035	1885.54	942.768	256.884	297.886	117.631	17665.3	360.105	301.018	186.218	256.511	1885.54	1885.54	150.235	117.631	263.188
622	Male	24.9955	5313.2	0	0	103.226	1.98317	1.98317	11526.4	1581.84	258.13	144.462	615.348	1598.11	603.575	3085.07	12	171.609	4954.83	4841.9	1744.68	1744.68	47.0494	72.5889	47.0494	23.137	0	0	11.2974	1744.68	135.752	452.681	872.34	187.078	1744.68	872.34	148.683	228.232	72.5889	7498.55	281.04	258.13	673.295	154.334	1744.68	1744.68	106.214	72.5889	171.606
623	Female	24	10192.5	0	0	151.924	0	0	25159.8	1708.36	439.561	211.736	1246.02	1673.15	627.796	7595.94	12	231.492	5603.92	4917.35	1760.38	1760.38	150.662	150.662	150.662	12.3059	0	0	6.15295	1760.38	207.669	470.847	880.192	150.481	1760.38	880.192	142.507	434.188	150.662	16773.2	455.248	438.686	198.562	212.373	1760.38	1760.38	175.75	150.662	231.492
624	Female	24.9893	10192.5	1.57005	1.57005	87.6858	6.48148	6.48148	26501.5	1764.29	309.198	239.371	1301.49	1723.53	628.83	7918.7	12	197.351	5634.77	4863.96	1886.49	1886.49	78.7898	179.275	78.7898	117.271	0	0	58.6353	1886.49	207.669	471.623	943.245	189.303	1886.49	943.245	260.142	310.834	179.275	17667.7	327.808	308.323	219.071	183.492	1886.49	1886.49	231.642	179.275	197.351
625	Male	25.1809	5170.48	9.7561	9.7561	141.938	0.112787	0.112787	11146.2	1587.38	329.197	116.135	599.931	1609.4	603.937	3008.92	20.9102	258.511	4928.39	4758.31	1811.81	1811.81	143.917	144.268	143.917	41.3365	8.9102	8.9102	20.6683	1811.81	135.752	452.952	905.905	188.095	1811.81	905.905	222.326	285.764	144.268	7304.6	367.174	329.197	694.492	256.706	1811.81	1811.81	95.2864	144.268	258.508
626	Female	24.9352	10192.5	0.935244	0.935244	87.6555	2.19579	2.19579	26229.9	1749.92	229.152	152.735	1287.67	1710.48	627.947	7829.03	12	235.388	5595.8	4811.5	1883.84	1883.84	84.2147	100.405	84.2147	82.8301	0.935244	0.935244	41.0618	1883.84	207.669	470.961	941.921	193.192	1883.84	941.921	198.868	271.389	100.405	17486.6	298.481	228.277	156.559	221.269	1883.84	1883.84	171.418	100.405	235.384
627	Female	24	10192.5	0	0	73.8199	3.57452	3.57452	26492.7	1758.83	318.595	211.48	1300.21	1718.15	627.936	7911.64	12	286.055	5618.32	4853.03	1883.81	1883.81	39.0732	94.1626	39.0732	101.586	0	0	49.2711	1883.81	207.669	470.952	941.904	186.205	1883.81	941.904	249.751	295.387	94.1626	17661.8	403.949	317.721	190.933	281.413	1883.81	1883.81	178.37	94.1626	286.055
628	Male	24.9955	5411.69	0	0	109.185	3.79867	3.79867	11622.3	1617.2	261.341	176.171	622.608	1632.23	603.782	3134.97	12	220.519	5015.17	4918.41	1797.42	1797.42	32.6624	84.0153	32.6624	51.5619	0	0	25.5373	1797.42	135.752	452.836	898.708	187.855	1797.42	898.708	196.585	273.596	84.0153	7649.15	296.478	261.341	657.881	213.4	1797.42	1797.42	108.766	84.0153	220.516
629	Male	24.9955	5387.54	0	0	146.063	0.97633	0.97633	11632.4	1594.37	261.847	153.643	621.632	1607.36	603.525	3123.6	12	195.461	5002.66	4911.72	1736.75	1736.75	45.526	113.844	45.526	22.1006	0.35503	0.35503	11.0503	1736.75	135.752	452.644	868.373	187.074	1736.75	868.373	139.379	292.27	113.844	7618.26	302.671	261.847	653.025	187.208	1736.75	1736.75	143.906	113.844	195.461
630	Male	24.9955	5405.45	0	0	92.2791	1.93588	1.93588	11662.4	1608.96	263.571	242.515	624.423	1623.93	605.123	3143.51	12	277.971	5026.59	4967.3	1766.34	1766.34	29.177	69.0774	29.177	80.0967	0	0	39.9998	1766.34	135.752	453.842	883.171	188.378	1766.34	883.171	198.84	294.515	69.0789	7660.42	378.443	263.571	601.169	271.628	1766.34	1766.34	169.311	69.0789	277.971
631	Male	24.9955	5406.02	0	0	120.732	0	0	11637	1601.23	227.586	138.164	623.235	1613.68	604.073	3134.78	12	225.303	5015.15	4945.66	1738.6	1738.6	12.6393	74.0161	12.6393	45.5952	0	0	22.7976	1738.6	135.752	453.055	869.299	187.072	1738.6	869.299	140.796	246.864	74.0161	7641.98	298.581	227.586	617.423	222.328	1738.6	1738.6	137.472	74.0147	225.303
632	Male	25.1809	5397.04	4.78468	4.78468	81.2065	0	0	11619.9	1592.58	261.806	250.74	622.457	1605.15	604.021	3132.33	12	253.026	4994.45	4894.47	1719.17	1719.17	22.6854	36.7368	22.6854	9.76078	0	0	3.60153	1719.17	135.752	453.016	859.587	187.077	1719.17	859.587	203.422	307.718	36.7382	7645.02	330.541	261.806	572.458	242.383	1719.17	1719.17	114.548	36.7382	253.026
633	Male	25.1809	5346.86	6.83339	6.83339	90.8459	1.23793	1.23793	11609.5	1578.3	226.811	170.299	617.02	1592.97	604.108	3096.69	17.9421	189.933	4954.11	4811.99	1722.14	1722.14	33.8684	68.6846	33.8684	24.3624	5.94208	5.94208	11.7356	1722.14	135.752	453.081	861.068	188.612	1722.14	861.068	172.414	288.189	68.6846	7544.2	262.46	226.811	617.1	182.073	1722.14	1722.14	91.1021	68.6846	189.933
634	Male	24.9955	5137.71	0	0	102.688	2.19422	2.19422	11129.2	1572.95	239.694	125.033	598.374	1595.67	603.506	2992.68	12	199.292	4932.27	4816.31	1772.53	1772.53	47.5021	92.5852	47.5021	55.3299	0	0	27.1052	1772.53	135.752	452.63	886.266	187.669	1772.53	886.266	145.89	265.113	92.5852	7254.2	308.235	239.694	613.817	194.926	1772.53	1772.53	153.375	92.5852	199.292
635	Female	24.9893	10192.5	9.43254	9.43254	90.2653	0.673753	0.673753	26514.9	1759.38	282.148	221.692	1301.49	1718.38	629.07	7917.71	12	284.875	5622.38	4861.75	1882.23	1882.23	67.3023	93.9626	67.3023	103.038	0	0	49.5441	1882.23	207.669	471.802	941.117	191.615	1882.23	941.117	229.728	313.052	93.9626	17676.6	383.724	281.274	136.193	281.595	1882.23	1882.23	171.509	93.9626	284.872
636	Female	24.9893	10172.4	24.0174	24	104.594	3.93631	3.93631	25866.2	1742.63	206.162	109.089	1273.77	1704.96	628.371	7748.19	12.3096	158.522	5582.62	4770.1	1885.11	1885.11	113.355	113.696	113.355	80.8934	0.48651	0.48651	34.3707	1885.11	204.512	471.279	942.557	187.66	1885.11	942.557	140.127	170.765	113.696	17244.1	225.605	205.288	174.699	144.467	1885.11	1885.11	136.469	113.696	158.518
637	Female	24	10114.3	0	0	102.656	0.501312	0.501312	26004.8	1700.73	159.087	112.54	1277.91	1664.33	627.902	7770.14	12	136.003	5542.52	4752.86	1791.34	1791.34	41.0932	57.1229	41.0932	15.7229	0	0	7.70919	1791.34	146.42	470.926	895.672	186.661	1791.34	895.672	118.979	207.681	57.1229	17336.5	183.051	158.213	147.948	119.423	1791.34	1791.34	78.3771	57.1229	136.003
638	Male	24.9955	5168.92	0	0	93.4807	0	0	11170.1	1586.56	270.271	112.987	599.804	1609.74	603.673	3002.39	12	234.467	4953.87	4821.49	1811.02	1811.02	128.764	158.152	128.764	162.592	0	0	78.9851	1811.02	135.752	452.754	905.509	187.387	1811.02	905.509	233.042	310.596	158.152	7290.94	317.778	270.271	693.783	220.187	1811.02	1811.02	178.884	158.152	234.467
639	Male	24.9955	5405.12	0	0	84.1527	5.22328	5.22328	11605.2	1609.73	332.415	339.517	622.303	1626.02	603.539	3134.85	12	294.32	5024.54	4951.91	1776.92	1776.92	44.4734	73.9823	44.4734	36.176	0	0	18.088	1776.92	135.752	452.654	888.462	187.076	1776.92	888.462	260.052	351.618	73.9837	7656.03	378.611	332.415	600.982	283.731	1776.92	1776.92	122.103	73.9837	294.32
640	Male	24.9955	5176.47	0	0	114.376	0	0	11210.7	1568.49	275.337	148.066	602.32	1589.26	603.568	3013.21	12	220.078	4948.81	4857.15	1728.07	1728.07	15.854	96.4898	15.854	1.29957	0	0	0.649784	1728.07	135.752	452.676	864.036	187.078	1728.07	864.036	152.989	301.82	96.4898	7316.52	303.811	275.337	577.233	208.725	1728.07	1728.07	120.926	96.4898	220.078
641	Female	24	10122.6	0	0	114.438	11.2884	11.2884	26114	1730.67	236.333	165.834	1282.93	1692.5	628.96	7803.43	12	189.39	5582.88	4836	1839.63	1839.63	84.8091	99.3148	84.8091	41.7178	0	0	19.5778	1839.63	154.762	471.72	919.815	189.333	1839.63	919.815	141.769	228.314	99.3148	17409.3	259.743	235.459	161.244	174.835	1839.63	1839.63	86.7188	99.3148	189.39
642	Female	24	10122.3	0	0	112.494	1.76212	1.76212	25487	1712.03	189.956	164.788	1258.16	1676.3	627.984	7657.79	12	182.653	5542.54	4750.57	1827.03	1827.03	81.8792	81.8792	81.8792	26.5786	0	0	12.9949	1827.03	154.401	470.988	913.515	186.206	1827.03	913.515	79.5683	250.887	81.8792	16991.3	252.211	189.082	174.148	173.332	1827.03	1827.03	86.3577	81.8792	182.65
643	Female	24	10181.6	0	0	97.6846	0	0	26465.3	1723.31	299.647	239.03	1299.43	1683.82	628.162	7906.02	12	265.126	5594.16	4843.29	1801.85	1801.85	39.4005	95.368	39.4005	44.6845	0	0	22.1715	1801.85	207.669	471.121	900.925	186.884	1801.85	900.925	209.884	321.452	95.368	17643.5	353.822	298.773	132.726	259.662	1801.85	1801.85	145.662	95.368	265.126
644	Female	24	10121.8	0	0	85.6469	1.0108	1.0108	26413.7	1710.05	353.52	301.3	1297.43	1671.26	626.543	7899.78	8.27017	301.298	5595.18	4858.9	1765.54	1765.54	14.5033	45.4954	14.5033	7.62693	0	0	3.81347	1765.54	153.88	469.907	882.77	186.202	1765.54	882.77	249.944	369.427	45.4954	17609.1	375.712	352.646	95.0915	287.43	1765.54	1765.54	85.8374	45.4954	301.298
645	Female	24	10127.6	0	0	106.413	4.62368	4.62368	26467.1	1736.99	309.822	256.826	1299.48	1697.58	628.248	7908.23	12	293.141	5608.88	4845.73	1836.33	1836.33	47.2449	104.866	47.2449	55.587	0	0	24.0075	1836.33	159.674	471.186	918.167	187.327	1836.33	918.167	219.824	312.922	104.866	17644.7	346.795	308.947	114.312	286.77	1836.33	1836.33	91.6311	104.866	293.141
646	Female	24.5801	10136	0.580132	0.580132	98.9618	11.4576	11.4576	26510	1745.52	278.991	170.325	1299.2	1706.09	630.953	7894.6	12	266.609	5588.31	4769.78	1881.8	1881.8	93.756	93.756	93.756	97.0269	0	0	41.7563	1881.8	168.136	473.215	940.899	195.271	1881.8	940.899	218.875	281.054	93.756	17673.4	326.21	278.116	163.979	262.848	1881.8	1881.8	100.093	93.756	266.606
647	Male	24.9955	5238.86	0	0	122.095	0.260829	0.260829	11297.7	1587.18	235.922	135.709	607.103	1606.28	603.499	3044.43	12	236.047	4982.05	4906.38	1759.16	1759.16	48.1614	95.3848	48.1614	64.4619	0	0	32.1562	1759.16	135.752	452.624	879.58	187.073	1759.16	879.58	131.05	260.274	95.3833	7393.78	315.728	235.922	629.117	233.785	1759.16	1759.16	153.109	95.3848	236.044
648	Female	24.1287	10154.3	0.12865	0.12865	125.921	0	0	26039	1701.73	257.478	194.589	1279.65	1665.48	627.789	7778.68	12.1287	192.928	5554.22	4779.43	1784.68	1784.68	80.2262	105.721	80.2262	4.12968	0.12865	0.12865	2.04335	1784.68	186.417	470.842	892.339	180.21	1784.68	892.339	130.765	326.568	105.721	17359.3	298.864	256.604	169.637	179.359	1784.68	1784.68	118.374	105.721	192.928
649	Male	25.1809	5182.2	2.67445	2.67445	132.103	12.3024	12.3024	11157.7	1595.22	250.236	100.942	601.237	1618.39	603.912	3014.54	12	221.798	4972.08	4865.48	1811.74	1811.74	104.673	145.189	104.673	84.1235	0	0	40.1227	1811.74	135.752	452.934	905.869	189.07	1811.74	905.869	166.871	264.512	145.189	7312.29	302.36	250.236	695.467	210.475	1811.74	1811.74	135.702	145.189	221.798
650	Male	24.9955	5406.22	0	0	110.355	16.1359	16.1359	11603.3	1608.42	272.255	202.302	621.695	1622.45	603.525	3129.81	12	232.076	5018.29	4922.33	1770.35	1770.35	36.7983	101.479	36.7983	33.9703	0	0	16.9851	1770.35	135.752	452.644	885.176	195.907	1770.35	885.176	221.792	300.677	101.479	7647.59	319.821	272.255	618.715	221.621	1770.35	1770.35	156.054	101.479	232.073
651	Male	25.1809	5260.82	1.41093	1.41093	97.948	3.7478	3.7478	11390.5	1575.95	209.74	169.476	608.884	1593.25	603.498	3053.11	12	210.403	4952.87	4818.19	1735.54	1735.54	39.8922	86.7975	39.8922	26.9842	0	0	12.0636	1735.54	135.752	452.624	867.772	187.076	1735.54	867.772	166.431	311.665	86.7975	7424.37	290.991	209.74	597.463	197.019	1735.54	1735.54	156.232	86.796	210.403
652	Female	24.543	10092.5	0.542986	0.542986	113.291	1.31222	1.31222	25315.4	1681.45	183.209	110.832	1250.55	1647.53	627.837	7612.46	12	153.61	5494.49	4626.83	1790.06	1790.06	90.6451	90.4679	90.6451	16.7873	0.271493	0.271493	8.25793	1790.06	124.634	470.878	895.028	177.846	1790.06	895.028	105.667	264.316	90.4679	16877	203.13	182.334	164.835	145.626	1790.06	1790.06	56.5914	90.4679	153.61
653	Female	24	10192.5	0	0	99.0509	6.40992	6.40992	26458.9	1759.52	294.647	145.956	1296.65	1718.66	629.706	7884.89	12	257.476	5615.75	4847.61	1889.12	1889.12	99.6335	148.042	99.6335	124.104	0	0	60.9275	1889.12	207.669	472.28	944.559	191.59	1889.12	944.559	221.074	276.548	148.042	17639.3	351.946	293.773	195.463	255.169	1889.12	1889.12	188.017	148.042	257.473
654	Female	24	10166.3	0	0	85.3675	0	0	26597.7	1745.38	273.037	166.345	1301.51	1706.33	627.851	7912.29	12	240.882	5593.64	4798.4	1873.19	1873.19	68.3845	118.837	68.3845	107.284	0	0	53.1978	1873.19	198.385	470.889	936.595	186.187	1873.19	936.595	216.38	268.214	118.837	17731.8	353.136	272.162	156.645	235.43	1873.19	1873.19	130.342	118.837	240.882
655	Female	24	10121.8	0	0	94.263	1.83722	1.83722	26463.1	1723.64	352.308	334.526	1299.39	1684.56	629.451	7911.53	12	315.145	5604.72	4856.42	1796.43	1796.43	39.7106	63.251	39.7106	40.743	0	0	14.1033	1796.43	153.92	472.088	898.216	187.201	1796.43	898.216	244.829	367.63	63.251	17642.1	389.656	351.434	114.872	304.973	1796.43	1796.43	85.8771	63.251	315.145
656	Female	24.9893	10116	1.67836	1.67836	111.202	0	0	25668.4	1702.16	180.537	116.13	1265.48	1666.56	628.464	7698.43	12	139.866	5527.13	4702.45	1813.78	1813.78	73.6755	80.7295	73.6755	32.4077	0.976504	0.976504	15.7766	1813.78	148.097	471.348	906.888	187.917	1813.78	906.888	103.174	206.955	80.7295	17112.3	220.066	179.663	191.784	123.661	1813.78	1813.78	80.0545	80.7295	139.866
657	Female	24	10142.1	0	0	127.8	0	0	26422.4	1705.1	308.731	216.314	1298.11	1666.61	627.86	7900.05	12	245.588	5590.53	4852.64	1754.17	1754.17	59.7198	97.4692	59.7198	6.36943	0	0	2.75911	1754.17	174.213	470.895	877.085	186.202	1754.17	877.085	171.942	337.53	97.4692	17614.9	332.725	307.857	177.845	240.063	1754.17	1754.17	106.17	97.4692	245.588
658	Female	24.5333	10192.5	0.533296	0.533296	81.1542	4.88388	4.88388	26499.6	1757.88	406.504	144.969	1299.23	1717.51	629.416	7905.04	12.1544	231.405	5614.51	4796.07	1888.25	1888.25	99.7116	255.087	99.7116	249.498	0.154375	0.154375	124.749	1888.25	207.669	472.062	944.124	190.598	1888.25	944.124	367.797	389.298	255.087	17666.4	437.867	405.63	220.367	223.13	1888.25	1888.25	285.771	255.087	231.405
659	Female	24.9893	10192.5	15.6372	15.6372	95.0443	0.708632	0.708632	26500.6	1747.88	270.662	215.137	1300.18	1708.5	628.204	7902.21	12	171.648	5592.03	4797.53	1884.61	1884.61	42.2832	85.9176	42.2832	37.9355	0	0	18.9677	1884.61	207.669	471.153	942.306	187.006	1884.61	942.306	192.529	284.699	85.9176	17667.1	300.83	269.788	131.052	161.08	1884.61	1884.61	167.287	85.9176	171.648
660	Female	24	10164.9	0	0	141.936	21.1884	21.1884	25824.7	1749.7	303.373	126.599	1271.9	1711.75	630.707	7741.15	12	276.889	5593.84	4804.51	1892.12	1892.12	138.2	167.581	138.2	119.797	0	0	53.3675	1892.12	197.049	473.03	946.061	194.606	1892.12	946.061	168.454	314.555	167.581	17216.4	332.343	302.499	181.033	259.131	1892.12	1892.12	129.006	167.581	276.886
661	Female	24.9893	10170.5	1.41185	1.41185	105.697	5.68455	5.68455	26417.5	1721.33	241.023	136.152	1294.97	1682.59	627.904	7870.62	12	208.078	5572.15	4797.1	1819.44	1819.44	17.5578	82.0545	17.5578	15.5675	0	0	7.78376	1819.44	202.601	470.928	909.721	186.202	1819.44	909.721	154.267	270.446	82.0545	17611.7	270.435	240.149	116.908	203.325	1819.44	1819.44	134.558	82.0545	208.078
662	Female	24.9893	10163.4	6.78788	6.78788	105.078	0	0	25691.8	1699.51	242.574	160.862	1266.24	1663.4	627.809	7703.28	12	198.136	5543.28	4752.04	1790.07	1790.07	68.4941	102.825	68.4941	27.4424	0	0	13.1056	1790.07	195.498	470.857	895.035	172.943	1790.07	895.035	134.239	282.401	102.825	17127.9	289.053	241.699	162.599	180.634	1790.07	1790.07	127.455	102.825	198.136
663	Female	24.9893	10180.6	2.40845	2.40845	110.414	0	0	26159.3	1725.91	241.663	147.256	1284.07	1687.95	627.758	7803.18	13.6712	170.886	5562.19	4787.63	1847.65	1847.65	33.3927	90.5275	33.3927	4.66945	2.40845	2.40845	2.19514	1847.65	207.669	470.818	923.824	189.251	1847.65	923.824	141.343	295.456	90.5275	17439.6	276.031	240.788	133.161	154.869	1847.65	1847.65	144.703	90.5275	170.886
664	Female	24	10192.5	0	0	99.0595	2.02099	2.02099	26026.5	1761.56	358.496	109.487	1280.45	1720.99	627.953	7793.53	12	253.991	5625.28	4863.17	1883.86	1883.86	183.184	250.682	183.184	227.128	0	0	111.85	1883.86	207.669	470.965	941.929	186.207	1883.86	941.929	319.07	370.881	250.682	17351	377.228	357.621	215.976	236.882	1883.86	1883.86	274.583	250.682	253.991
665	Female	24.9893	10111.8	3.34302	3.34302	104.29	0	0	25240.7	1698.88	277.257	152.647	1247.67	1664.78	628.048	7600.65	14.7907	187.984	5525.86	4725.16	1810.28	1810.28	74.9151	74.9151	74.9151	3.0814	3.34302	3.34302	1.44358	1810.28	143.949	471.036	905.142	154.344	1810.28	905.142	87.8369	250.431	74.9151	16827.2	295.493	276.383	186.542	174.467	1810.28	1810.28	75.9064	74.9151	187.984
666	Male	24.9955	5401.51	0	0	85.8781	0.870324	0.870324	11630.6	1603.89	246.235	235.169	622.645	1618.5	603.438	3130.93	12	248.698	5006.06	4913.68	1770.44	1770.44	25.1878	83.3432	25.1878	43.255	0	0	21.6275	1770.44	135.752	452.578	885.222	187.069	1770.44	885.222	202.709	281.341	83.3447	7645.29	323.438	245.432	579.246	243.176	1770.44	1770.44	178.477	83.3447	248.698
667	Female	24	10096.7	0	0	117.381	0.080346	0.080346	25392.3	1689.91	185.351	90.4542	1253.62	1655.21	628.132	7630.22	12	164.516	5510.72	4683.9	1794.45	1794.45	38.6863	86.7715	38.6863	11.4492	0.080346	0.080346	5.64409	1794.45	128.774	471.099	897.225	167.097	1794.45	897.225	95.2563	245.006	86.7715	16928.2	204.419	184.477	108.994	146.871	1794.45	1794.45	60.7306	86.7715	164.516
668	Male	24.9955	5008.65	0	0	96.4812	1.62551	1.62551	10858.3	1550.06	155.622	88.3688	586.047	1576.37	605.601	2926	12	130.204	4870.38	4710.66	1760.94	1760.94	25.2579	68.8117	25.2579	39.7624	0	0	18.3807	1760.94	122.415	454.201	880.469	193.206	1760.94	880.469	111.075	206.088	68.8132	7070.77	194.645	155.622	594.525	117.889	1760.94	1760.94	65.6424	68.8132	130.204
669	Female	24.8114	10172.5	0.81136	0.81136	106.025	0	0	26138.8	1698.72	251.867	166.287	1283.19	1662.08	627.779	7800.1	12.8114	181.261	5551.62	4772.51	1777.07	1777.07	66.5476	103.915	66.5476	11.6024	0.81136	0.81136	5.28617	1777.07	204.601	470.834	888.536	186.204	1777.07	888.536	148.829	294.47	103.915	17425.9	269.721	251.796	164.325	164.635	1777.07	1777.07	136.558	103.915	181.261
670	Female	24.9893	10152.9	8.0719	8.0719	111.557	4.07265	4.07265	26245	1734.32	282.282	248.625	1288.76	1696.57	627.871	7839.72	12	250.962	5597.92	4841.04	1839.32	1839.32	119.242	119.242	119.242	66.3732	0	0	31.3417	1839.32	184.986	470.903	919.658	186.193	1839.32	919.658	161.338	314.351	119.242	17496.7	376.017	281.407	211.673	237.226	1839.32	1839.32	116.943	119.242	250.962
671	Female	24	10190.4	0	0	91.0621	0	0	26108.7	1730.52	242.948	164.719	1282.22	1692.04	628.057	7793.84	12	202.65	5571.97	4791.4	1848.73	1848.73	43.2644	92.3039	43.2644	42.7571	0	0	21.3246	1848.73	207.669	471.043	924.364	189.938	1848.73	924.364	174.601	289.661	92.3039	17405.8	289.795	242.074	129.561	194.754	1848.73	1848.73	154.526	92.3039	202.65
672	Male	25.1809	5239.84	1.35605	1.35605	99.4038	7.42259	7.42259	11316.8	1595.1	271.864	118.174	606.13	1615.77	604.131	3039.54	12	189.404	4960.86	4809.39	1812.39	1812.39	88.9242	147.098	88.9242	132.108	0	0	60.2179	1812.39	135.752	453.099	906.197	188.898	1812.39	906.197	214.555	276.286	147.099	7393.46	294.155	271.864	677.936	178.377	1812.39	1812.39	175.045	147.099	189.404
673	Female	24.9893	10129.6	6.08259	6.08259	102.186	0.279018	0.279018	25966.5	1708.44	194.549	135.424	1277.1	1671.75	628.108	7765.63	12	161.691	5548.21	4736.33	1811.79	1811.79	69.0144	76.3246	69.0144	37.9185	0	0	17.5238	1811.79	161.69	471.081	905.894	186.735	1811.79	905.894	122.587	259.945	76.3246	17311	228.129	194.478	161.327	147.636	1811.79	1811.79	93.6472	76.3246	161.691
674	Female	24	10144.4	0	0	98.9184	0	0	26047.9	1703.1	238.816	124.722	1279.76	1666.35	628.58	7783.68	12	225.923	5550.04	4756.75	1791.77	1791.77	42.5167	92.8673	42.5167	26.3694	0	0	12.6101	1791.77	176.561	471.435	895.887	188.241	1791.77	895.887	163.117	244.795	92.8673	17365.2	258.963	237.942	124.158	215.284	1791.77	1791.77	108.518	92.8673	225.923
675	Female	24	10165.5	0	0	105.842	0.531758	0.531758	25921.2	1703.15	208.611	146.431	1274.67	1666.41	627.982	7748.76	12	163.37	5535.58	4727.42	1803.66	1803.66	61.8115	79.2984	61.8115	28.1536	0.177252	0.177252	13.9929	1803.66	197.63	470.986	901.829	180.567	1803.66	901.829	124.662	263.902	79.2984	17280.8	255.959	208.54	148.875	156.551	1803.66	1803.66	129.587	79.2984	163.37
676	Male	25.1809	5406.92	3.10974	3.10974	115.976	4.98586	4.98586	11651	1620.61	334.169	225.818	622.903	1636.56	604.274	3137.3	12.4112	240.33	5031.54	4921.75	1812.82	1812.82	76.6209	132.069	76.6209	66.9751	0.411204	0.411204	32.1137	1812.82	135.752	453.206	906.411	191.343	1812.82	906.411	230.176	343.631	132.069	7671.28	360.286	334.169	670.418	231.064	1812.82	1812.82	151.788	132.069	240.33
677	Male	25.1809	5414.58	6.70276	6.70276	120.425	0	0	11630.7	1601.72	263.914	198.832	623.939	1614.31	604.039	3141.65	12	218.117	5018.22	4939.73	1737.61	1737.61	20.3743	74.9434	20.3743	10.6974	0	0	5.34868	1737.61	135.752	453.029	868.807	187.458	1737.61	868.807	179.886	273.241	74.9434	7665	294.696	263.914	631.987	209.385	1737.61	1737.61	106.198	74.9434	218.117
678	Male	25.1809	5142.72	0.419948	0.419948	92.3825	12.0735	12.0735	11070.2	1582.85	234.557	77.3754	595.862	1609.07	603.498	2979.82	12	189.226	4946.65	4826.47	1810.5	1810.5	144.142	164.687	144.142	214.541	0	0	98.3502	1810.5	135.752	452.624	905.248	187.072	1810.5	905.248	225.336	245.38	164.687	7238.69	295.051	234.557	693.469	174.876	1810.5	1810.5	200.688	164.687	189.226
679	Male	24.9955	5206.43	0	0	95.2452	0	0	11275.7	1571.74	203.654	138.666	604.79	1592.43	604.347	3029.68	12	251.319	4960.71	4882.07	1736.88	1736.88	40.911	77.5355	40.911	161.857	0	0	80.1308	1736.88	135.752	453.26	868.442	187.071	1736.88	868.442	156.076	250.497	77.5355	7339.29	386.195	202.851	608.511	249.77	1736.88	1736.88	188.698	77.5341	251.319
680	Male	25.1809	5373.94	0.405496	0.405496	88.0343	5.81212	5.81212	11602.9	1606.91	260.784	127.659	617.838	1623.97	603.816	3103.35	12	199.051	4991.82	4858.38	1811.45	1811.45	149.908	151.797	149.908	172.967	0.135166	0.135166	85.8361	1811.45	135.752	452.862	905.724	188.17	1811.45	905.724	207.404	225.63	151.797	7569.92	370.614	259.981	683.392	184.797	1811.45	1811.45	150.117	151.797	199.048
681	Male	25.1732	5031.19	0.177672	0.177672	97.4554	0	0	10878.8	1553.99	277.547	118.601	587.614	1581.82	603.554	2932.57	12.1777	195.574	4910.93	4814.85	1748.24	1748.24	33.7516	107.736	33.7516	0.355345	0.177672	0.177672	0.177672	1748.24	135.752	452.666	874.118	164.852	1748.24	874.118	154.005	324.174	107.736	7106.71	303.238	277.547	587.479	182.832	1748.24	1748.24	208.607	107.736	195.574
682	Female	24	10192.5	0	0	95.1558	1.86229	1.86229	25972.2	1744.12	218.978	112.758	1277.8	1705.45	627.938	7772.51	12	183.163	5580.39	4753.02	1883.81	1883.81	65.8647	128.595	65.8647	157.118	0	0	76.3323	1883.81	207.669	470.953	941.906	186.202	1883.81	941.906	200.228	249.669	128.595	17314.8	309.738	218.104	215.972	166.257	1883.81	1883.81	165.636	128.595	183.163
683	Female	24	10130.6	0	0	83.012	0	0	26422.3	1697.05	227.891	300.425	1296.52	1659.8	627.097	7888.43	0	234.829	5573.14	4825.4	1751.88	1751.88	42.3658	41.7747	42.3658	84.1049	0	0	41.717	1751.88	162.765	470.323	875.94	186.177	1751.88	875.94	172.383	216.083	41.7747	17614.9	319.256	227.017	101.592	231.199	1751.88	1751.88	94.7217	41.7747	234.829
684	Male	24.9955	5217.98	0	0	97.9246	1.41718	1.41718	11265.2	1596.03	321.096	157.781	603.994	1617.65	604.838	3029.68	12	227.51	4970.76	4847.26	1814.51	1814.51	67.6695	146.664	67.6695	100.114	0	0	48.9747	1814.51	135.752	453.628	907.256	190.926	1814.51	907.256	229.984	325.287	146.662	7357.05	359.805	321.096	697.194	214.203	1814.51	1814.51	172.314	146.662	227.51
685	Female	24	10192.5	0	0	105.314	0	0	26032.3	1702.18	233.814	157.305	1280.99	1664.93	627.522	7788.4	8.62563	208.591	5573.71	4840.35	1764.22	1764.22	66.6056	96.4768	66.6056	30.1323	0	0	15.0661	1764.22	207.669	470.641	882.109	186.2	1764.22	882.109	148.076	294.803	96.4768	17354.9	322.132	233.743	184.288	199.954	1764.22	1764.22	156.826	96.4768	208.591
686	Male	24.9955	5164.75	0	0	96.9798	2.43131	2.43131	11105.9	1590.78	305.592	71.1098	598.069	1615.94	605.92	2996.08	12	240.083	4968.85	4839.99	1817.76	1817.76	187.428	240.507	187.428	262.479	0.253261	0.253261	131.24	1817.76	135.752	454.44	908.881	194.356	1817.76	908.881	248.85	301.982	240.507	7269.19	434.128	304.789	700.753	236.786	1817.76	1817.76	279.234	240.507	240.083
687	Female	24.7374	10168.5	0.737432	0.737432	88.5864	5.83242	5.83242	26520.9	1739.64	255.655	197.68	1301.28	1699.88	630.207	7911.7	12	239.805	5597.32	4811.54	1852.1	1852.1	38.4985	81.2619	38.4985	87.0392	0	0	42.3922	1852.1	200.643	472.655	926.049	187.604	1852.1	926.049	210.956	277.713	81.2619	17680.6	324.836	255.584	144.629	236.92	1852.1	1852.1	132.6	81.2619	239.805
688	Female	24	10192.5	0	0	119.63	0.824636	0.824636	26117.7	1734.23	274.637	132.671	1282.78	1695.88	627.934	7794.16	12	205.425	5585.06	4833.09	1845.96	1845.96	37.2746	116.044	37.2746	7.47326	0.824636	0.824636	3.64192	1845.96	207.669	470.951	922.978	164.865	1845.96	922.978	157.862	308.256	116.044	17411.8	303.675	274.566	130.48	192.864	1845.96	1845.96	201.905	116.044	205.425
689	Male	25.1809	5376.6	2.51094	2.51094	77.8273	10.5764	10.5764	11583.7	1609.67	352.301	134.169	617.32	1627.68	603.987	3104.4	12	223.071	5001.93	4859.73	1811.96	1811.96	42.3685	219.003	42.3685	197.73	0	0	98.865	1811.96	135.752	452.99	905.98	188.421	1811.96	905.98	318.531	333.035	219.003	7569.6	397.233	352.301	694.819	221.4	1811.96	1811.96	247.014	219.004	223.071
690	Female	24.9893	10137.3	14.9412	14.9412	111.617	2.12362	2.12362	26472.3	1725.64	318.876	233.194	1299.7	1686.91	629.014	7909.09	12	272.134	5599.76	4855.78	1810.31	1810.31	26.3971	92.7224	26.3971	22.9807	0	0	11.4903	1810.31	169.424	471.761	905.157	188.697	1810.31	905.157	199.265	318.946	92.7224	17648.2	358.109	318.002	102.233	266.698	1810.31	1810.31	101.381	92.7224	272.134
691	Male	24.9955	5042.97	0	0	105.133	0	0	10915.3	1549.1	228.582	142.331	589.81	1573.38	603.58	2945.82	12	203.035	4897.7	4761.34	1732.36	1732.36	58.5109	80.5992	58.5109	26.2295	0	0	12.3181	1732.36	135.064	452.685	866.181	187.079	1732.36	866.181	121.515	237.408	80.5992	7119.57	263.669	227.778	618.111	190.239	1732.36	1732.36	78.2917	80.5992	203.035
692	Male	25.1809	5340.36	9.48588	9.48588	117.496	0	0	11563.6	1596.3	260.764	163.912	617.209	1612.03	604.164	3099.33	12	193.764	4984.74	4871.34	1763.08	1763.08	55.4803	98.5886	55.4803	32.0937	0	0	16.0468	1763.08	135.752	453.123	881.542	188.966	1763.08	881.542	156.542	287.512	98.5886	7549.52	281.364	260.764	653.197	181.464	1763.08	1763.08	100.908	98.5886	193.764
693	Male	25.1405	5407.84	0.145033	0.145033	105.349	24.1629	24.3655	11624.3	1611.79	299.799	199.742	622.019	1627.45	604.428	3132.51	12	286.754	5019.58	4902.42	1791.09	1791.09	82.3288	96.2896	82.3288	114.141	0	0	55.9964	1791.09	135.752	453.321	895.545	189.925	1791.09	895.545	234.752	295.313	96.2881	7651.8	370.775	299.799	625.899	284.155	1791.09	1791.09	111.034	96.2896	286.754
694	Male	24.9955	4888.9	0	0	121.548	3.01614	3.01614	10554.9	1549.98	221.458	63.929	574.329	1586.08	603.424	2862.53	12	178.296	4875.79	4755.3	1810.27	1810.27	33.7474	114.725	33.7474	29.7366	0	0	14.549	1810.27	135.752	452.568	905.137	170.702	1810.27	905.137	110.601	223.45	114.727	6908.86	248.599	221.458	602.508	168.38	1810.27	1810.27	127.023	114.725	178.296
695	Female	24	10139.2	0	0	89.2631	2.14222	2.14222	26027.3	1718.02	257.735	149.066	1279.2	1680.22	627.98	7778.16	12	199.703	5565.65	4786.5	1818.76	1818.76	47.3224	78.469	47.3224	49.5091	0	0	23.7605	1818.76	171.337	470.985	909.378	186.206	1818.76	909.378	167.656	244.683	78.469	17351.6	293.79	256.86	163.93	188.48	1818.76	1818.76	103.294	78.469	199.703
696	Male	24.9955	5400.31	0	0	103.509	6.96758	6.96758	11611.8	1607.55	221.12	205.028	621.326	1622.91	603.517	3123.6	12	218.363	5015.18	4938.68	1785.71	1785.71	59.8692	85.8203	59.8692	90.9344	0	0	45.4672	1785.71	135.752	452.638	892.853	187.072	1785.71	892.853	160.942	244.317	85.8203	7630.98	319.689	221.12	628.612	216.292	1785.71	1785.71	196.483	85.8188	218.363
697	Male	24.9955	5391.07	0	0	97.6648	0	0	11594.3	1581.28	268.016	212.426	620.363	1593.08	603.599	3119.44	12	233.837	4977.35	4851.52	1697.63	1697.63	32.2065	57.8329	32.2065	19.9029	0	0	9.95145	1697.63	124.174	452.699	848.817	187.078	1697.63	848.817	182.676	285.196	57.8329	7629.53	301.918	268.016	580.387	226.972	1697.63	1697.63	67.4017	57.8314	233.837
698	Female	24.9893	10160.6	1.34632	1.34632	103.291	1.41718	1.41718	26469.4	1736.03	242.151	135.552	1299.46	1696.02	627.85	7904.54	12	213.409	5609.68	4862.03	1831.1	1831.1	29.4763	73.1115	29.4763	41.1692	0	0	18.3992	1831.1	192.683	470.887	915.552	186.198	1831.1	915.552	176.87	230.208	73.1115	17646.3	282.791	241.276	170.337	204.527	1831.1	1831.1	124.64	73.1115	213.409
699	Male	25.1809	5407.81	7.71548	7.71548	108.478	0	0	11632.7	1622.93	329	221.966	622.443	1638.33	603.814	3133.21	12	253.791	5032.59	4946.36	1811.44	1811.44	51.1196	114.165	51.1196	33.9481	0	0	16.8231	1811.44	135.752	452.86	905.72	187.941	1811.44	905.72	211.332	353.443	114.163	7664.64	350.788	329	634.105	246.187	1811.44	1811.44	155.507	114.163	253.791
700	Female	24.3909	10186.2	0.390919	0.390919	110.191	0.300707	0.300707	26521.5	1762.38	290.058	162.168	1301.76	1721.13	629.054	7917.49	12.3909	251.335	5624.13	4865.12	1887.16	1887.16	52.6859	118.798	52.6859	86.1825	0.390919	0.390919	42.1921	1887.16	207.669	471.79	943.581	189.571	1887.16	943.581	200.922	305.47	118.798	17681	324.372	289.184	199.036	248.377	1887.16	1887.16	150.326	118.798	251.335
701	Female	24	10192.5	0	0	89.8369	5.73552	5.73552	26513.1	1741.92	284.69	195.807	1299.64	1702.05	627.841	7896.13	12	215.738	5588.9	4832.78	1864.71	1864.71	39.6051	89.5873	39.6051	22.9421	0	0	11.0807	1864.71	207.669	470.881	932.357	186.2	1864.71	932.357	196.963	314.967	89.5873	17675.4	327.602	283.816	133.869	206.045	1864.71	1864.71	174.258	89.5873	215.738
702	Female	24	10192.5	0	0	113.643	0	0	25886.8	1692.64	196.347	148.658	1273.44	1656.5	627.668	7744.55	12	185.664	5541.31	4755.74	1770.22	1770.22	45.6078	93.9436	45.6078	10.4051	0	0	4.65031	1770.22	207.669	470.751	885.109	159.839	1770.22	885.109	139.79	298.82	93.9436	17257.9	272.229	195.472	128.596	165.419	1770.22	1770.22	160.238	93.9436	185.664
703	Male	25.1809	5408.58	3.22626	3.22626	105.501	24.2228	25.1809	11620.5	1621.69	331.536	210.448	622.434	1637.28	603.587	3132.34	14.581	297.544	5023.33	4903.44	1810.76	1810.76	72.3311	127.206	72.3311	75.6908	3.22626	3.22626	37.8173	1810.76	135.752	452.69	905.38	187.077	1810.76	905.38	219.882	307.337	127.206	7658.12	361.272	331.536	627.891	294.809	1810.76	1810.76	176.88	127.206	297.544
704	Female	24.9893	10192.5	3.17016	3.17016	97.0377	11.7482	11.7482	26469.3	1739.68	288.179	189.624	1297.81	1700.42	627.965	7888.82	13.1935	259.239	5595.1	4817.89	1853.13	1853.13	90.4946	115.385	90.4946	58.1072	1.19347	1.19347	29.0536	1853.13	207.669	470.974	926.567	186.203	1853.13	926.567	207.741	312.5	115.385	17646.2	342.263	287.305	180.95	247.333	1853.13	1853.13	160.723	115.385	259.239
705	Female	24.502	10127.3	0.502032	0.502032	82.5396	2.48062	2.48062	26183.8	1705.92	161.512	114.613	1284.24	1669.34	629.888	7808.36	12	153.893	5524.14	4659.18	1836.43	1836.43	102.453	101.569	102.453	261.085	0	0	127.885	1836.43	159.455	472.416	918.215	192.976	1836.43	918.215	144.062	146.043	101.569	17455.9	383.654	160.637	118.4	138.773	1836.43	1836.43	91.4125	101.569	153.893
706	Male	24.9955	5412.69	0	0	79.9656	24.0178	24.722	11611.3	1614.04	301.133	151.783	620.479	1630.4	603.541	3120.54	12	264.358	5012.87	4873.01	1810.62	1810.62	102.995	158.446	102.995	211.705	0	0	104.829	1810.62	135.752	452.656	905.311	187.076	1810.62	905.311	276.701	272.889	158.446	7636.05	431.589	301.133	690.689	262.798	1810.62	1810.62	179.696	158.446	264.358
707	Female	24.9893	10192.5	8.2118	8.2118	85.579	0.792865	0.792865	26510.9	1755.84	289.005	222.794	1300.83	1715.37	628.648	7910.56	12	254.517	5612.92	4838.92	1885.94	1885.94	38.9227	103.252	38.9227	55.0474	0.226533	0.226533	27.221	1885.94	207.669	471.486	942.972	188.41	1885.94	942.972	234.934	331.96	103.252	17673.9	326.247	288.131	133.566	244.966	1885.94	1885.94	165.168	103.252	254.517
708	Female	24.9893	10188.3	4.23288	4.23288	97.3195	19.4856	19.4856	26518.4	1753.51	278.934	181.699	1301.28	1712.6	628.206	7909.11	12	241.142	5602.48	4808.08	1884.62	1884.62	101.135	112.317	101.135	115.664	0.303626	0.303626	54.6704	1884.62	207.669	471.155	942.309	186.987	1884.62	942.309	239.292	276.574	112.317	17678.9	330.151	278.059	181.827	235.723	1884.62	1884.62	152.422	112.317	241.142
709	Male	24.9955	5409.55	0	0	93.0239	6.28043	6.28043	11636.2	1621.1	316.657	209.757	622.527	1636.69	603.787	3135.09	12	231.281	5026.86	4914.49	1811.36	1811.36	53.7744	129.258	53.7744	84.0043	0	0	41.6723	1811.36	135.752	452.84	905.68	187.817	1811.36	905.68	260.845	341.683	129.258	7667.63	355.06	316.657	669.81	220.891	1811.36	1811.36	179.636	129.258	231.281
710	Female	24	10150.4	0	0	77.846	4.89796	4.89796	26528.2	1727.82	199.907	228.394	1297.66	1688.96	633.251	7892.27	12	177.25	5571.42	4802.24	1844.31	1844.31	40.1215	60.2554	40.1215	31.5452	0	0	14.5258	1844.31	182.523	474.938	922.155	192.486	1844.31	922.155	158.676	202.776	60.2554	17685.5	216.379	199.032	94.1262	163.139	1844.31	1844.31	114.48	60.2554	177.25
711	Male	24.9955	5410.61	0	0	100.881	4.11302	4.11302	11623.3	1608.3	271.403	231.687	623.11	1622.27	604.777	3137.32	12	219.132	5004.34	4903.47	1779.41	1779.41	47.7683	62.3981	47.7683	18.9406	0	0	9.47032	1779.41	135.752	453.583	889.707	190.909	1779.41	889.707	191.756	282.596	62.3995	7660.09	294.229	271.403	621.876	214.401	1779.41	1779.41	91.6006	62.3995	219.132
712	Female	24.9893	10192.5	1.97088	1.97088	98.2065	11.0369	11.0369	26340.2	1754.38	291.765	155.372	1293.25	1715.06	628.385	7860.38	13.1387	235.364	5612.78	4830.41	1885.15	1885.15	93.4079	147.622	93.4079	85.0542	1.13873	1.13873	42.0589	1885.15	207.669	471.288	942.577	189.048	1885.15	942.577	205.088	312.444	147.622	17560.1	344.874	290.891	183.343	222.152	1885.15	1885.15	173.787	147.622	235.364
713	Male	24.9955	5301.8	0	0	101.494	0	0	11495.6	1565.18	197.695	203.961	613.505	1581.54	606.718	3076.68	12	173.638	4941.47	4807.33	1706.88	1706.88	34.9926	69.5971	34.9926	6.7379	0	0	3.36895	1706.88	110.718	455.038	853.44	187.059	1706.88	853.44	125.603	213	69.5971	7478.52	217.774	197.695	590.828	159.43	1706.88	1706.88	53.9458	69.5971	173.638
714	Female	8.1691	10192.5	4.99047	4.99047	86.1998	24.1909	24.9893	25539.2	1730.93	390.404	47.4307	1259.79	1693.35	627.973	7678.78	12	106.48	5544.08	4619.74	1883.92	1883.92	48.3219	295.025	48.3219	349.142	0.445008	0.445008	143.574	1883.92	207.669	470.98	941.96	170.542	1883.92	941.96	365.39	363.825	295.021	17026.1	430.723	389.529	200.312	89.7439	1883.92	1883.92	348.778	295.021	106.477
715	Female	24	10175	0	0	83.1815	15.9649	15.9649	26507.5	1754.61	299.555	215.995	1301.33	1713.7	627.883	7915.5	12	238.082	5608.86	4803.5	1883.65	1883.65	53.2181	98.6316	53.2181	112.073	0	0	54.0658	1883.65	207.121	470.913	941.825	186.201	1883.65	941.825	250.834	307.522	98.6316	17671.6	353.584	298.68	180.482	233.022	1883.65	1883.65	139.078	98.6316	238.079
716	Male	24.9955	5403.66	0	0	83.9763	9.13932	9.13932	11625	1616.91	321.43	145.602	620.248	1634.5	605.709	3119.28	12	293.33	5028.33	4915.88	1817.13	1817.13	159.943	195.933	159.943	200.859	0	0	98.5814	1817.13	135.752	454.282	908.564	193.606	1817.13	908.564	304.344	320.286	195.933	7621.98	339.868	321.43	700.003	285.465	1817.13	1817.13	221.285	195.933	293.33
717	Male	25.1809	5233.87	1.65777	1.65777	141.754	0.264429	0.264429	11307.9	1590.14	257.212	154.51	607.422	1609.47	603.566	3046.52	13.6578	211.953	4979.34	4901.36	1765.73	1765.73	70.1908	102.04	70.1908	6.88533	1.76964	1.76964	2.82764	1765.73	127.604	452.674	882.867	187.137	1765.73	882.867	107.504	294.609	102.04	7398.07	275.634	257.212	655.437	202.582	1765.73	1765.73	70.8318	102.04	211.953
718	Female	24	10192.5	0	0	82.4817	11.9267	11.9267	26257.3	1760.3	301.491	144.962	1289.55	1719.93	630.751	7839.42	12	275.486	5617.09	4837.19	1892.25	1892.25	126.487	162.986	126.487	187.59	0	0	93.7952	1892.25	207.669	473.063	946.126	194.721	1892.25	946.126	248.217	292.213	162.986	17504.9	398.269	300.617	223.85	273.847	1892.25	1892.25	192.999	162.986	275.486
719	Female	24.3882	10188.5	0.388242	0.388242	82.2288	1.55297	1.55297	26508.7	1744.63	252.652	122.339	1299.05	1705.67	628.34	7898.7	12	203.029	5583.66	4740.48	1885.02	1885.02	119.077	151.461	119.077	158.069	0	0	77.5531	1885.02	207.669	471.255	942.511	187.476	1885.02	942.511	226.737	254.17	151.461	17672.4	311.055	251.778	195.668	192.799	1885.02	1885.02	152.595	151.461	203.029
720	Male	25.1809	5160.71	1.36575	1.36575	122.022	3.93172	3.93172	11179.6	1573.86	310.608	155.76	601.05	1595.08	603.561	3007.73	12	230.697	4951.75	4853.13	1753.47	1753.47	57.8123	115.058	57.8123	13.1195	1.36575	1.36575	6.29013	1753.47	135.752	452.671	876.734	187.077	1753.47	876.734	145.415	312.964	115.058	7291.56	343.001	310.608	641.152	218.253	1753.47	1753.47	132.566	115.058	230.695
721	Male	24.9955	5401.96	0	0	93.0204	0.673868	0.673868	11624.7	1599.97	274.569	239.985	622.192	1613.48	604.472	3132.17	12	269.989	5011.12	4908.36	1743.95	1743.95	58.3379	86.5576	58.3379	21.1277	0	0	10.2464	1743.95	135.752	453.354	871.975	189.851	1743.95	871.975	203.869	356.084	86.5576	7657.37	352.634	274.569	622.19	259.787	1743.95	1743.95	115.239	86.5576	269.989
722	Female	24	10192.5	0	0	96.3001	24.0174	24	26502	1758.46	289.031	151.272	1300.22	1717.37	627.947	7901.69	12	273.748	5616.18	4848.31	1883.84	1883.84	119.774	141.592	119.774	100.941	0.548588	0.548588	50.4703	1883.84	207.669	470.96	941.92	186.204	1883.84	941.92	239.967	296.999	141.592	17668	307.565	288.156	210.003	265.597	1883.84	1883.84	161.949	141.592	273.748
723	Female	24.3729	10166.4	0.372936	0.372936	108.683	1.86468	1.86468	25664.1	1699.27	218.454	102.565	1265.01	1663.13	628.051	7694.77	12.3729	161.446	5541.18	4758.66	1787.31	1787.31	46.0983	98.1848	46.0983	15.9829	0.372936	0.372936	7.92028	1787.31	198.508	471.038	893.653	169.774	1787.31	893.653	129.513	240.719	98.1848	17109.4	240.925	217.579	124.997	143.696	1787.31	1787.31	130.465	98.1848	161.443
724	Female	24	10192.5	0	0	96.0701	14.452	14.452	26500.5	1756.43	274.254	213.519	1300.62	1716.53	629.169	7911.27	12	281.007	5617.44	4852.66	1881.2	1881.2	93.6973	120.933	93.6973	78.0822	0	0	37.3363	1881.2	207.669	471.877	940.6	189.834	1881.2	940.6	196.905	312.733	120.933	17667	323.793	273.38	192.684	271.75	1881.2	1881.2	172.175	120.933	281.007
725	Male	24.9955	5405.97	0	0	91.4929	1.22955	1.22955	11608.9	1599.8	254.833	246.058	621.618	1614.16	604.749	3129.86	12	258.015	5014.32	4911.92	1746.59	1746.59	59.6457	73.9172	59.6457	78.9687	0	0	37.5901	1746.59	135.752	453.562	873.293	190.803	1746.59	873.293	213.804	316.19	73.9172	7647.13	374.813	254.833	618.624	252.753	1746.59	1746.59	148.469	73.9172	258.015
726	Female	24.9893	10192.5	2.04154	2.04154	108.25	24.1909	24.9893	26354.1	1715.84	290.72	105.401	1294.25	1676.89	627.979	7874.88	12.4459	219.763	5559.27	4770.79	1812.85	1812.85	57.025	148.824	57.025	17.576	0.445852	0.445852	8.67823	1812.85	207.669	470.984	906.426	160.671	1812.85	906.426	105.963	219.341	148.824	17569.4	194.135	289.846	140.832	215.402	1812.85	1812.85	207.288	148.824	219.763
727	Male	25.1809	5351.71	1.71398	1.71398	87.4675	18.092	18.092	11489.1	1611.43	396.253	136.866	614.553	1629.52	604.314	3091.84	12	235.03	5004.08	4858.34	1812.94	1812.94	115.942	277.309	115.942	248.302	0.112855	0.112855	122.828	1812.94	135.752	453.235	906.471	189.716	1812.94	906.471	355.175	373.488	277.309	7546.82	422.181	396.253	696.114	225.548	1812.94	1812.94	284.893	277.309	235.03
728	Female	24	10107	0	0	102.607	5.07774	5.07774	26460.5	1711.37	239.315	160.449	1297.57	1674.32	628.285	7887.88	12	199.838	5566.56	4773.07	1807.27	1807.27	90.2654	89.6598	90.2654	70.6442	0	0	34.6117	1807.27	139.122	471.214	903.634	187.716	1807.27	903.634	146.555	224.216	89.6598	17640.3	313.981	238.441	170.736	186.541	1807.27	1807.27	71.0792	89.6598	199.838
729	Male	25.1809	5395.64	2.6773	2.6773	96.7124	2.81971	2.81971	11639	1603.2	281.407	209.756	621.699	1617.1	603.918	3125.12	12	244.312	5010.27	4905.56	1758.01	1758.01	43.1579	107.712	43.1579	41.1564	0	0	19.6383	1758.01	135.752	452.938	879.006	187.074	1758.01	879.006	199.854	311.995	107.712	7649.21	310.778	281.407	617.277	233.369	1758.01	1758.01	120.644	107.712	244.312
730	Female	24.9893	10192.5	5.58645	5.58645	103.761	13.0783	13.0783	26543.7	1763.68	344.179	153.203	1303	1722.11	629.294	7924.89	12.101	252.237	5629.98	4864.15	1887.88	1887.88	44.1929	154.444	44.1929	106.633	0.101046	0.101046	53.0223	1887.88	207.669	471.97	943.941	190.374	1887.88	943.941	249.506	322.246	154.444	17695.8	356.201	343.305	220.14	240.684	1887.88	1887.88	190.128	154.444	252.237
731	Female	24	10192.5	0	0	90.8427	24.0174	24	26106.9	1751.97	291.953	120.408	1283.07	1712.4	628.687	7802.47	12	232.646	5600.97	4784.44	1886.06	1886.06	132.413	180.372	132.413	174.369	0	0	84.6188	1886.06	207.669	471.515	943.03	188.461	1886.06	943.03	262.202	255.857	180.372	17404.6	320.918	291.079	218.229	221.053	1886.06	1886.06	167.571	180.372	232.643
732	Female	24	10192.5	0	0	95.7048	0	0	26495.1	1747.89	246.464	316.551	1300.12	1709.19	627.772	7905.12	12	215.261	5597.44	4887.6	1883.32	1883.32	68.9167	106.312	68.9167	31.0936	0	0	15.5468	1883.32	207.669	470.829	941.658	161.757	1883.32	941.658	128.954	250.541	106.312	17663.4	302.705	245.59	139.299	211.615	1883.32	1883.32	182.147	106.312	215.261
733	Female	24.9893	10133.8	2.25653	2.25653	91.3317	0	0	26444.9	1714.97	259.227	206.463	1297.96	1676.4	628.645	7894.02	12	222.513	5580.96	4816.97	1794.4	1794.4	44.5307	79.1698	44.5307	29.1369	0	0	13.6298	1794.4	165.92	471.484	897.2	188.657	1794.4	897.2	182.953	272.346	79.1698	17629.9	276.648	258.353	144.096	214.711	1794.4	1794.4	97.8774	79.1698	222.513
734	Female	4.33371	10192.5	3.36257	3.36257	70.4063	0	0	25201.6	1721.77	391.702	35.4371	1246.27	1685.79	628.024	7597.6	12	47.1667	5517.51	4571.68	1884.07	1884.07	21.8677	284.202	21.8677	347.328	0	0	136.923	1884.07	207.669	471.018	942.036	137.21	1884.07	942.036	355.947	394.709	284.199	16801	410.769	390.828	166.979	31.3515	1884.07	1884.07	381.336	284.199	47.1667
735	Male	24.9955	5432.39	0	0	81.2428	13.7224	13.7224	11699.2	1619.25	247.263	268.105	624.175	1636.1	610.634	3139.36	12	223.177	5013.79	4905.16	1831.9	1831.9	78.8928	106.182	78.8928	114.614	0	0	56.2545	1831.9	135.752	457.976	915.951	192.181	1831.9	915.951	216.92	234.718	106.182	7676.32	317.492	247.263	606.524	215.315	1831.9	1831.9	106.817	106.182	223.177
736	Female	24	10103.3	0	0	97.0277	16.1784	16.1784	26458.9	1721.04	330.261	257.372	1298.99	1682.88	628.583	7904.78	12	276.978	5583.85	4792.91	1814.66	1814.66	83.2263	83.2263	83.2263	64.8172	0	0	30.8494	1814.66	135.468	471.437	907.328	188.175	1814.66	907.328	211.534	336.043	83.2263	17639.3	383.703	329.387	169.27	273.397	1814.66	1814.66	67.4255	83.2263	276.978
737	Female	24	10179.9	0	0	90.9579	0	0	26584.7	1765.55	273.906	241.696	1302.9	1725.1	635.582	7920.11	12	233.926	5620.81	4857.58	1906.74	1906.74	67.3299	96.5416	67.3299	61.0292	0	0	29.9671	1906.74	207.669	476.686	953.372	192.818	1906.74	953.372	213.281	292.273	96.5416	17723.1	302.345	273.032	160.71	224.107	1906.74	1906.74	143.961	96.5416	233.926
738	Male	25.1809	5253.11	3.98986	3.98986	105.565	6.0186	6.0186	11385.1	1599.82	253.594	197.146	609.455	1620.98	604.509	3055.1	12	226.849	4993.6	4928.49	1813.53	1813.53	70.3275	120.298	70.3275	64.5816	0	0	31.4774	1813.53	135.752	453.382	906.763	187.616	1813.53	906.763	185.435	347.859	120.299	7417.96	380.668	253.594	660.166	214.687	1813.53	1813.53	200.292	120.299	226.846
739	Male	24.9955	5135.51	0	0	131.909	24.0178	24.9955	11025.4	1567.75	319.2	223.176	596.395	1589.32	603.543	2992.42	12	265.934	4972.41	4905.21	1719.57	1719.57	146.252	143.943	146.252	21.5612	0	0	10.6589	1719.57	135.752	452.658	859.783	182.964	1719.57	859.783	89.0439	280.56	143.943	7257.72	309.127	319.2	665.403	256.233	1719.57	1719.57	139.585	143.943	265.934
740	Male	24.9955	5400.94	0	0	87.7177	3.66162	3.66162	11608.8	1596.75	214.94	184.821	620.126	1611.13	605.285	3117.58	12	220.182	4979.1	4821.51	1764.02	1764.02	66.6098	67.1334	66.6084	176.262	0	0	86.1591	1764.02	135.752	453.964	882.011	192.844	1764.02	882.011	191.425	249.025	67.1334	7619.36	395.111	214.94	619.867	213.275	1764.02	1764.02	106.94	67.1319	220.182
741	Female	24	10126.6	0	0	95.4983	4.61979	4.61979	26489.3	1721.66	253.996	237.529	1299.15	1683.38	629.814	7896.04	12	230.559	5583.45	4807.25	1815.95	1815.95	82.6366	101.046	82.6366	78.0867	0	0	39.0433	1815.95	158.72	472.36	907.973	186.193	1815.95	907.973	179.271	272.259	101.046	17659.5	334.374	253.122	169.141	225.851	1815.95	1815.95	90.6775	101.046	230.559
742	Male	25.1809	5003.85	6.22736	6.22736	145.27	0.536842	0.536842	10800.4	1541.65	230.23	102.102	585.202	1571.45	603.901	2922.32	17.1	163.582	4927.09	4881.33	1704.71	1704.71	48.7931	113.389	48.7931	4.41552	5.1	5.1	2.20776	1704.71	135.752	452.926	852.353	140.659	1704.71	852.353	103.409	254.12	113.389	7070.25	256.008	230.23	614.06	146.13	1704.71	1704.71	99.5283	113.389	163.579
743	Female	24.9893	10191.5	1.31938	1.31938	101.711	24.1909	24.9893	26512.1	1748.3	268.265	111.31	1300.74	1708.09	628.479	7904.75	13.3194	224.593	5590.57	4757.38	1885.44	1885.44	137.671	154.544	137.671	190.673	1.50136	1.50136	88.0634	1885.44	207.669	471.359	942.718	188.202	1885.44	942.718	249.964	221.557	154.544	17674.7	326.147	267.391	217.972	220.493	1885.44	1885.44	155.607	154.544	224.593
744	Female	24	10109.8	0	0	88.908	4.49344	4.49344	26056.8	1685.64	198.892	140.692	1279.62	1649.6	627.901	7777.91	12	170.197	5509.07	4656.75	1780.77	1780.77	28.5407	63.6544	28.5407	16.892	0	0	8.446	1780.77	141.939	470.926	890.386	186.208	1780.77	890.386	145.695	258.993	63.6544	17371.2	218.196	198.018	107.001	158.436	1780.77	1780.77	73.8963	63.6544	170.197
745	Female	24.9893	10120.1	8.07532	8.07532	100.239	9.88323	9.88323	26194	1730.14	182.918	110.968	1286.67	1692.27	628.279	7818.89	15.5556	160.842	5563.88	4748.16	1860.29	1860.29	39.3563	63.2123	39.3563	28.2034	3.55556	3.55556	14.1017	1860.29	152.233	471.209	930.145	187.051	1860.29	930.145	143.203	210.008	63.2123	17462.7	204.437	182.043	138.786	149.771	1860.29	1860.29	84.1897	63.2123	160.842
746	Male	24.9955	5200.75	0	0	126.973	2.6936	2.6936	11216.2	1589.2	316.844	190.412	601.993	1611.69	603.668	3018.28	12	216.499	4962.34	4840.81	1811	1811	123.398	180.082	123.398	87.991	0	0	41.5264	1811	135.752	452.751	905.502	187.077	1811	905.502	192.219	334.068	180.082	7333.26	355.091	316.844	693.454	203.515	1811	1811	203.636	180.082	216.499
747	Male	25.1809	5161.89	16.5117	16.5117	164.676	0	0	11171.8	1560.26	288.719	163.45	600.925	1580.49	603.591	3008.84	21.3594	170.231	4945.62	4849.34	1715.76	1715.76	79.2979	138.539	79.2979	0	9.35936	9.35936	0	1715.76	135.752	452.694	857.881	141.562	1715.76	857.881	121.811	321.581	138.539	7292.82	311.658	288.719	669.878	150.112	1715.76	1715.76	128.931	138.539	170.231
748	Female	24.9893	10161.3	9.98122	9.98122	108.455	0	0	25528.5	1728.1	275.441	133.754	1259.98	1691.46	627.967	7668.62	12	187.156	5557.92	4767.98	1859.33	1859.33	87.1784	101.745	87.1784	23.054	0.92746	0.92746	11.0179	1859.33	193.372	470.975	929.663	167.011	1859.33	929.663	112.817	237.429	101.745	17019	291.222	274.567	204.299	173.633	1859.33	1859.33	125.329	101.745	187.156
749	Female	24.9893	10165.3	10.8039	10.8039	98.7831	2.57337	2.57337	26271.8	1747.9	295.408	189.321	1290.03	1709.46	629.085	7840.95	12	271.847	5590.52	4803.32	1887.26	1887.26	93.5519	112.569	93.5519	46.8524	0	0	22.1691	1887.26	197.446	471.814	943.628	187.682	1887.26	943.628	187.165	295.412	112.569	17514.6	322.981	294.533	170.357	266.401	1887.26	1887.26	129.403	112.569	271.844
750	Male	24.9955	5341.71	0	0	127.484	0	0	11563.7	1591.25	264.689	177.959	616.866	1606.85	603.534	3098.79	12	207.054	4990.27	4886.51	1746.65	1746.65	55.6483	109.12	55.6483	20.7367	0	0	10.3683	1746.65	135.752	452.65	873.325	187.076	1746.65	873.325	147.621	287.124	109.12	7548.75	284.878	264.689	635.552	195.689	1746.65	1746.65	93.7126	109.12	207.054
751	Male	25.1809	5306.44	2.04604	2.04604	99.2691	0	0	11488.6	1577.64	185.733	120.697	613.082	1593.45	603.494	3074.94	12	130.893	4940.26	4794.52	1733.33	1733.33	64.3869	70.1957	64.3869	59.893	0	0	28.6881	1733.33	135.752	452.621	866.665	187.068	1733.33	866.665	144.615	215.046	70.1957	7487.11	230.876	184.93	635.032	117.777	1733.33	1733.33	102.625	70.1957	130.893
752	Female	24.9893	10192.5	3.78776	3.78776	100.81	2.74286	2.74286	26580.6	1772.58	311.388	221.903	1303.57	1731.79	636.074	7928.17	12	289.981	5641.83	4894.28	1908.22	1908.22	50.1381	136.306	50.1381	91.3632	0	0	45.6816	1908.22	207.669	477.055	954.111	198.41	1908.22	954.111	224.155	296.052	136.306	17720.4	346.566	311.317	146.587	285.818	1908.22	1908.22	161.273	136.306	289.978
753	Male	24.9955	5382.12	0	0	99.3133	24.0178	24.9955	11640.1	1606.12	296.518	189.761	619.997	1621.78	604.709	3115.59	12	264.452	4991.75	4850.03	1792.7	1792.7	99.3621	114.307	99.3621	52.8791	0	0	26.4395	1792.7	135.752	453.532	896.351	190.485	1792.7	896.351	200.401	304.574	114.307	7612.9	314.616	295.715	653.407	253.659	1792.7	1792.7	108.687	114.307	264.452
754	Female	24.497	10192.5	0.497049	0.497049	92.3839	1.7086	1.7086	26235.8	1751.6	263.959	82.6418	1289.86	1713.07	628.917	7839.39	12	202.259	5603.22	4793.55	1886.75	1886.75	125.118	167.971	125.118	169.369	0	0	81.9446	1886.75	207.669	471.688	943.376	189.061	1886.75	943.376	218.18	269.128	167.971	17490.5	315.851	263.887	218.831	190.542	1886.75	1886.75	189.552	167.971	202.259
755	Female	24.9893	10161.1	21.5159	21.5159	129.427	0.953543	0.953543	25859.5	1738.95	233.333	91.2099	1274.21	1700.36	628.09	7752.46	12	177.561	5597.18	4861.38	1852.36	1852.36	40.9415	119.319	40.9415	28.8753	0.268949	0.268949	14.3233	1852.36	193.176	471.068	926.179	186.888	1852.36	926.179	136.434	224.801	119.319	17239.6	243.653	232.458	174.751	158.536	1852.36	1852.36	125.133	119.319	177.561
756	Female	24.9893	10192.5	2.95712	2.95712	123.388	0.65714	0.65714	25990.1	1759.2	320.033	104.74	1280.14	1719.73	628.921	7785.13	14.9571	229.798	5619.47	4858.93	1886.76	1886.76	58.8513	179.18	58.8513	122.228	2.95712	2.95712	61.1138	1886.76	207.669	471.691	943.382	189.097	1886.76	943.382	208.937	333.785	179.18	17326.7	364.374	319.159	218.867	214.034	1886.76	1886.76	156.784	179.18	229.798
757	Male	25.1809	5394.3	23.6354	23.6354	97.385	1.29706	1.29706	11632.4	1605.14	256.92	227.494	621.973	1619.91	603.819	3126.3	12	225.17	5002.87	4889.09	1772.38	1772.38	42.9393	87.8133	42.9393	27.5987	0	0	13.6007	1772.38	135.752	452.864	886.188	188.045	1772.38	886.188	187.634	287.338	87.8133	7643.96	297.685	256.117	589.393	221.035	1772.38	1772.38	101.172	87.8133	225.167
758	Female	24	10190.2	0	0	110.216	1.45074	1.45074	26187.6	1725.61	216.04	147.499	1286.51	1687.31	628.31	7823.34	12	214.219	5588.1	4837.38	1822.35	1822.35	54.8993	85.4957	54.8993	33.7161	0	0	16.4945	1822.35	207.669	471.232	911.174	187.545	1822.35	911.174	141.81	261.021	85.4957	17458.4	295.443	215.968	171.308	204.327	1822.35	1822.35	154.327	85.4957	214.219
759	Male	24.9955	5347.66	0	0	95.325	0.404348	0.404348	11560.4	1580.37	209.806	150.984	615.485	1595.54	603.577	3089.24	12	173.798	4941.05	4773.52	1741.25	1741.25	23.9227	64.0752	23.9227	38.6657	0	0	19.0964	1741.25	135.752	452.682	870.626	187.276	1741.25	870.626	168.11	249.262	64.0752	7531.51	244.831	209.806	596.278	163.608	1741.25	1741.25	86.594	64.0752	173.798
760	Female	24.9893	10192.5	5.55324	5.55324	99.4272	0.276281	0.276281	26510.3	1744.36	273.474	186.236	1298.46	1705.12	627.94	7892.24	12	233.749	5589.34	4826.99	1873.25	1873.25	38.4925	77.1653	38.4925	69.9545	0	0	29.2902	1873.25	207.669	470.955	936.625	186.202	1873.25	936.625	165.035	259.515	77.1653	17673.6	331.531	272.6	126.961	231.666	1873.25	1873.25	181.779	77.1653	233.749
761	Female	24.7743	10145	0.774292	0.774292	102.462	0	0	26495.3	1725.39	245.72	222.542	1298.28	1687.07	633.511	7890.07	12	208.463	5579.25	4806.32	1827.28	1827.28	48.2421	87.5326	48.2421	33.7592	0	0	16.686	1827.28	177.091	475.133	913.642	186.192	1827.28	913.642	160.269	276.869	87.5326	17663.6	286.001	244.846	139.454	197.419	1827.28	1827.28	109.049	87.5326	208.463
762	Female	24.9893	10152.2	3.9977	3.9977	94.7773	2.48134	2.48134	26467.9	1716.32	249.309	223.353	1299.35	1677.73	627.672	7904.15	12	221.559	5577.01	4806.88	1804.27	1804.27	39.2147	62.2975	39.2147	40.8042	0	0	19.9722	1804.27	184.336	470.754	902.135	186.564	1804.27	902.135	189.29	289.162	62.2975	17645.3	336.105	249.238	139.297	214.298	1804.27	1804.27	116.293	62.2975	221.559
763	Female	24.9893	10191.2	2.36443	2.36443	102.966	0.154202	0.154202	26512.3	1745.7	271.837	159.332	1299.94	1705.76	628.956	7900.74	12	228.142	5600.04	4834.27	1865.55	1865.55	58.4582	97.1971	58.4582	69.1339	0.154202	0.154202	32.5755	1865.55	207.669	471.717	932.777	189.388	1865.55	932.777	187.822	280.518	97.1971	17674.9	323.561	270.963	161.849	221.949	1865.55	1865.55	155.27	97.1971	228.142
764	Female	24	10131.4	0	0	103.686	18.2032	18.2032	26482.2	1738.72	270.372	233.13	1299.88	1699.22	628.376	7904.7	12	240.842	5598.65	4820.32	1847.91	1847.91	94.6631	97.4738	94.6631	52.7569	0	0	26.1574	1847.91	163.558	471.282	923.956	187.554	1847.91	923.956	193.786	295.331	97.4738	17654.8	307.762	269.498	189.124	232.516	1847.91	1847.91	95.515	97.4738	240.839
765	Female	24	10192.5	0	0	86.4211	1.7337	1.7337	26347.4	1759.89	307.193	90.4777	1294.06	1719.48	630.673	7872.12	12	218.6	5616.55	4813.62	1892.02	1892.02	104.78	220.376	104.78	245.978	0	0	119.991	1892.02	207.669	473.005	946.01	194.454	1892.02	946.01	301.879	310.776	220.376	17564.9	364.856	306.319	224.223	209.083	1892.02	1892.02	269.253	220.376	218.6
766	Female	24.9893	10192.5	7.1028	7.1028	109.366	17.6532	17.6532	26509	1753.71	283.559	190.396	1301.69	1713.06	627.889	7914.22	12	283.914	5620.62	4853.63	1868.26	1868.26	112.765	128.345	112.765	117.009	0	0	53.3839	1868.26	207.669	470.917	934.129	188.029	1868.26	934.129	206.452	320.404	128.345	17672.7	389.763	282.685	152.623	280.603	1868.26	1868.26	227.547	128.345	283.914
767	Female	24	10155.3	0	0	93.5481	0.584836	0.584836	26456.7	1722.73	323.088	262.584	1298.62	1683.65	627.938	7902.09	12	263.766	5586.36	4842.36	1810.56	1810.56	46.3262	77.8075	46.3262	1.83805	0	0	0.881809	1810.56	187.452	470.954	905.279	187.233	1810.56	905.279	203.382	340.642	77.8075	17637.8	345.158	322.214	112.906	254.086	1810.56	1810.56	119.409	77.8075	263.766
768	Male	25.1809	5178.13	18.503	18.503	132.131	0.528656	0.528656	11209.9	1560.32	318.991	238.402	602.257	1581.27	603.635	3018.81	25.3125	230.758	4978.24	4925.81	1688.24	1688.24	145.798	154.988	145.798	4.56566	13.8412	13.8412	2.28283	1688.24	135.752	452.727	844.12	141.225	1688.24	844.12	133.89	337.679	154.988	7327.72	357.311	318.991	693.659	214.686	1688.24	1688.24	165.159	154.988	230.758
769	Female	24	10192.5	0	0	83.0692	12.5472	12.5472	26501.5	1751.92	302.195	166.927	1298.42	1711.73	629.362	7892.31	12	227.883	5597.4	4771.34	1888.09	1888.09	63.5959	146.718	63.5959	155.165	0	0	77.0242	1888.09	207.669	472.021	944.043	190.475	1888.09	944.043	259.426	298.239	146.718	17667.7	367.775	301.321	220.245	217.613	1888.09	1888.09	172.624	146.718	227.88
770	Male	24.9955	5238.81	0	0	85.382	5.111	5.111	11258.7	1596.76	284.781	114.63	604.198	1618.35	603.885	3030.69	12	230.213	4976.88	4845.5	1811.66	1811.66	111.529	185.64	111.529	229.319	0.029831	0.029831	112.842	1811.66	135.752	452.914	905.828	188.053	1811.66	905.828	273.527	300.567	185.64	7375.52	383.577	284.781	694.449	214.038	1811.66	1811.66	237.409	185.64	230.213
771	Female	24	10152	0	0	109.622	4.03248	4.03248	26498.8	1746.65	319.262	179.011	1301.21	1706.77	630.279	7913.82	12	256.051	5601.96	4797.61	1870.51	1870.51	107.888	124.233	107.888	66.984	0	0	32.9681	1870.51	184.118	472.709	935.253	193.372	1870.51	935.253	238.797	333.505	124.233	17665.9	344.259	318.388	223.015	253.585	1870.51	1870.51	116.075	124.233	256.051
772	Male	24.9955	5401.14	0	0	125.294	0	0	11619.9	1586.51	269.916	210.483	623.151	1596.84	602.115	3135.83	7.99224	237.717	5017.47	4939.7	1680.58	1680.58	31.0861	81.197	31.0861	0.222006	0	0	0.111003	1680.58	135.414	451.586	840.29	187.074	1680.58	840.29	166.683	313.543	81.197	7659.49	318	269.916	609.931	229.657	1680.58	1680.58	78.6418	81.197	237.717
773	Female	24.9893	10128.7	1.01485	1.01485	104.984	0	0	25744.4	1715.94	203.347	146.956	1267.95	1679.65	628.278	7715.66	12	153.854	5545.51	4732.61	1837.05	1837.05	91.4611	91.4854	91.4612	37.2111	0	0	17.9462	1837.05	160.806	471.209	918.524	187.108	1837.05	918.524	119.375	229.305	91.4854	17162.9	227.43	202.473	200.764	138.835	1837.05	1837.05	92.7626	91.4854	153.854
774	Female	24	10192.5	0	0	84.3024	0	0	26533.5	1755.07	353.753	166.684	1300.26	1715.23	629.093	7910.13	12	194.819	5608.2	4788.41	1887.28	1887.28	49.5119	208.653	49.5119	185.362	0	0	91.7941	1887.28	207.669	471.82	943.64	189.629	1887.28	943.64	309.607	349.273	208.653	17689	379.242	352.878	219.399	185.537	1887.28	1887.28	250.107	208.653	194.819
775	Female	24	10137.6	0	0	89.7845	2.81996	2.81996	26569.8	1741.06	267.567	227.697	1300.17	1701.85	633.826	7901.64	12	227.803	5585.85	4797.49	1872.22	1872.22	51.6256	90.21	51.6256	71.5836	0	0	33.9075	1872.22	169.672	475.369	936.109	187.274	1872.22	936.109	197.979	288.763	90.21	17713.2	324.105	266.692	121.956	220.442	1872.22	1872.22	101.629	90.21	227.803
776	Male	25.1809	5305.89	6.79185	6.79185	109.365	2.475	2.475	11464	1607.26	249.473	110.715	613.575	1625.63	603.937	3079.98	12	201.178	4988.73	4864.32	1811.81	1811.81	75.6791	138.681	75.6791	118.685	0	0	57.7779	1811.81	135.752	452.953	905.906	188.369	1811.81	905.906	178.766	273.183	138.683	7497.18	325.155	249.473	650.514	192.725	1811.81	1811.81	154.005	138.683	201.178
777	Male	24.9955	5405.64	0	0	78.7885	0	0	11613.8	1603.71	333.943	322.927	622.525	1618.88	604.523	3138.33	12	307.355	5019.54	4946.94	1748.91	1748.91	20.3608	54.4195	20.3608	31.4239	0	0	15.7119	1748.91	135.752	453.393	874.455	190.022	1748.91	874.455	269.306	368.543	54.4209	7662.18	393.645	333.943	591.748	296.155	1748.91	1748.91	112.344	54.4209	307.355
778	Male	24.9955	5407.51	0	0	94.6488	2.59831	2.59831	11631.6	1601.05	292.592	257.865	623.619	1614.08	603.498	3140.39	12	278.093	5030.99	4950.61	1730.73	1730.73	41.4122	91.7911	41.4122	37.6405	0	0	18.0577	1730.73	135.752	452.624	865.367	187.07	1730.73	865.367	235.692	363.924	91.7911	7671.44	377.881	292.592	597.612	271.37	1730.73	1730.73	166.023	91.7911	278.093
779	Female	24.9893	10140	6.54924	6.54924	75.808	2.32124	2.32124	26483.2	1753.92	351.293	322.834	1299.79	1713.59	627.901	7913.91	18.5492	287.211	5619.71	4867.66	1870.77	1870.77	19.2129	85.2868	19.2129	50.57	8.87048	8.87048	25.285	1870.77	172.106	470.926	935.385	186.204	1870.77	935.385	259.595	338.644	85.2868	17655.5	373.979	350.419	139.918	281.544	1870.77	1870.77	104.063	85.2868	287.211
780	Male	25.1809	5274.36	1.04513	1.04513	109.815	1.33017	1.33017	11364.3	1597.88	299.277	121.435	609.181	1617.26	605.368	3057.65	12	235.764	4961.75	4788.35	1816.1	1816.1	94.2624	173.226	94.2624	140.523	0	0	67.1469	1816.1	135.752	454.026	908.052	193.539	1816.1	908.052	243.828	334.755	173.225	7441.56	367.809	299.277	699.936	234.055	1816.1	1816.1	198.694	173.226	235.764
781	Female	24.3728	10172.3	0.372804	0.372804	71.7987	6.2072	6.2072	26495.1	1759.38	316.684	232.729	1300.57	1719.18	628.855	7910.92	12	278.511	5622.99	4827.09	1886.56	1886.56	76.367	128.154	76.367	155.273	0.335524	0.335524	77.0105	1886.56	204.418	471.641	943.282	188.961	1886.56	943.282	274.875	305.349	128.154	17663.4	389.811	315.81	182.237	275.768	1886.56	1886.56	136.375	128.154	278.511
782	Female	24	10147	0	0	99.1541	2.47574	2.47574	26499.5	1742.21	258.656	180.815	1299.52	1702.63	628.122	7898.84	12	212.649	5591.35	4798.26	1866.79	1866.79	44.1422	96.3458	44.1422	55.6708	0	0	27.3436	1866.79	179.165	471.091	933.397	186.74	1866.79	933.397	196.814	292.284	96.3458	17666.3	281.195	257.782	169.45	201.018	1866.79	1866.79	111.122	96.3458	212.646
783	Female	24.8229	10192.5	0.822916	0.822916	85.2548	2.89075	2.89075	26178.8	1752.94	249.562	173.459	1285.32	1713.45	628.421	7818.68	12	245.689	5602.91	4823.1	1885.26	1885.26	76.517	130.588	76.517	107.675	0	0	52.3149	1885.26	207.669	471.316	942.632	187.617	1885.26	942.632	211.28	295.513	130.588	17452.6	352.713	248.688	195.052	228.945	1885.26	1885.26	215.742	130.588	245.685
784	Female	24	10147.4	0	0	107.852	0	0	26457.9	1703.41	270.908	192.845	1298.12	1665.82	627.396	7888.4	12	206.115	5562.55	4795.26	1778.63	1778.63	20.5094	89.0148	20.5094	0.930368	0	0	0.465184	1778.63	179.498	470.547	889.316	186.204	1778.63	889.316	169.797	310.806	89.0148	17638.6	299.002	270.033	132.515	195.763	1778.63	1778.63	111.455	89.0148	206.115
785	Female	24	10192.5	0	0	90.2484	24.0174	24	25808.5	1742.85	234.667	199.467	1270.54	1705.21	627.827	7729.8	12	213.158	5579.12	4774.31	1883.48	1883.48	105.379	121.3	105.379	102.878	0	0	51.4389	1883.48	207.669	470.871	941.741	183.87	1883.48	941.741	165.599	298.156	121.3	17205.7	311.137	233.792	201.984	207.742	1883.48	1883.48	179.819	121.3	213.158
786	Male	25.1809	5307.12	4.06872	4.06872	99.996	0	0	11441.6	1604.27	282.686	159.332	611.941	1624.72	610.626	3072.9	12	227.788	4994.33	4887.95	1831.88	1831.88	64.9203	152.977	64.9203	163.815	0	0	76.3378	1831.88	135.752	457.97	915.939	194.735	1831.88	915.939	218.557	271.201	152.977	7486.89	348.398	282.686	681.365	223.481	1831.88	1831.88	226.109	152.977	227.788
787	Female	24.5423	10192.5	0.542272	0.542272	92.0401	1.23244	1.23244	26508.1	1757.53	255.939	206.706	1300.54	1717.3	628.007	7906.16	12	267.125	5616.06	4843.09	1884.02	1884.02	59.7706	109.249	59.7706	72.3194	0	0	34.5703	1884.02	207.669	471.005	942.01	186.401	1884.02	942.01	225.181	340.602	109.249	17672	349.669	255.065	153.875	255.371	1884.02	1884.02	204.225	109.249	267.125
788	Female	24	10177.7	0	0	116.368	1.84861	1.84861	26447.9	1705.34	211.427	140.333	1296.53	1667.45	627.921	7879.17	12	197.063	5564.94	4796.24	1779.36	1779.36	24.6716	72.1824	24.6716	37.1122	0	0	18.5561	1779.36	207.669	470.94	889.68	186.201	1779.36	889.68	142.079	265.187	72.1824	17631.9	282.219	210.552	140.431	194.365	1779.36	1779.36	141.786	72.1824	197.063
789	Male	24.9955	5380.59	0	0	105.006	0.576608	0.576608	11635.4	1603.89	287.901	183.001	619.705	1619.78	604.64	3114.38	12	243.17	4999.06	4875.52	1782.64	1782.64	51.1857	107.914	51.1857	96.2933	0	0	46.9082	1782.64	135.752	453.48	891.318	190.523	1782.64	891.318	196.913	303.676	107.914	7595.07	377.8	287.901	638.794	232.755	1782.64	1782.64	130.472	107.912	243.17
790	Male	25.1809	5402.93	6.36988	6.36988	94.6527	0	0	11610.2	1600.01	350.638	268.735	622.625	1612.95	603.536	3136.93	12	277.492	5016.83	4931.88	1734.63	1734.63	37.5117	68.7847	37.5117	3.37797	0	0	1.68899	1734.63	135.752	452.652	867.313	187.076	1734.63	867.313	222.632	356.991	68.7847	7659.72	366.394	350.638	594.924	268.197	1734.63	1734.63	104.032	68.7847	277.492
791	Female	24.9893	10192.5	16.7374	16.7374	91.4287	0	0	25887	1712.28	251.22	92.0443	1274.2	1674.88	627.773	7748.09	12.7544	199.728	5563.45	4788.97	1806.92	1806.92	25.1831	81.7823	25.1831	14.3329	0.75436	0.75436	6.40263	1806.92	207.669	470.83	903.458	186.204	1806.92	903.458	157.269	244.647	81.7823	17258	277.433	250.345	122.896	189.912	1806.92	1806.92	159.124	81.7823	199.728
792	Male	24.9955	5334.75	0	0	102.238	11.6208	11.6208	11525.3	1590.77	266.434	133.497	615.185	1605.95	603.484	3091.51	12	241.715	4984.42	4839.74	1752.71	1752.71	106.286	128.741	106.286	119.266	0	0	51.5819	1752.71	135.752	452.613	876.355	187.442	1752.71	876.355	202.721	260.248	128.741	7542.29	294.878	266.434	639.076	232.979	1752.71	1752.71	126.125	128.741	241.715
793	Male	24.9955	5416.88	0	0	86.6704	0	0	11690.2	1597.83	177.097	308.615	623.575	1614.6	610.082	3132.87	12	151.419	4985.48	4890.59	1779.57	1779.57	33.653	66.5029	33.653	48.4421	0	0	24.005	1779.57	135.734	457.561	889.785	188.454	1779.57	889.785	151.388	178.136	66.5015	7643.48	201.34	177.097	588.096	137	1779.57	1779.57	78.9619	66.5015	151.419
794	Male	25.0662	5138.21	0.070721	0.070721	117.913	0	0	11111.5	1553.59	225.345	172.867	598.209	1574.37	603.539	2992.27	12	201.827	4931.81	4830.22	1699.5	1699.5	61.4891	89.4636	61.4891	48.3027	0	0	24.0333	1699.5	135.752	452.655	849.752	187.073	1699.5	849.752	124.584	269.268	89.4636	7250.34	300.123	225.345	625.209	199.73	1699.5	1699.5	135.806	89.4636	201.827
795	Male	25.1809	4984.12	15.5757	15.5757	116.936	0	0	10802.2	1546.84	229.227	167.15	583.509	1574.72	603.697	2910.36	12	134.107	4874.97	4735.34	1770.19	1770.19	100.279	97.8214	100.279	6.37798	0	0	3.11048	1770.19	135.752	452.773	885.096	144	1770.19	885.096	107.333	267.616	97.8214	7021.14	234.372	229.227	665.113	117.343	1770.19	1770.19	116.727	97.8214	134.107
796	Male	24.9955	5085.21	0	0	129.605	0	0	10991.4	1556.72	147.592	68.1699	593.883	1580.68	603.511	2966.79	12	148.828	4908.75	4802.65	1729.26	1729.26	24.7659	67.5117	24.7659	34.161	0	0	16.716	1729.26	135.752	452.633	864.63	187.074	1729.26	864.63	75.2274	220.553	67.5117	7163.99	214.344	147.592	629.552	143.509	1729.26	1729.26	99.2068	67.5117	148.828
797	Female	24	10143.1	0	0	90.6093	1.5546	1.5546	26589.2	1749.09	239.66	225.655	1302.43	1709.46	635.726	7916.24	12	209.81	5603.52	4830.49	1875.78	1875.78	25.7365	76.9529	25.7365	52.6234	0	0	24.5232	1875.78	175.26	476.795	937.892	189.653	1875.78	937.892	189.926	240.842	76.9529	17726.2	261.652	238.785	132.852	202.892	1875.78	1875.78	107.217	76.9529	209.807
798	Male	25.1809	5257.06	7.87659	7.87659	107.031	5.76948	5.76948	11396.9	1567.13	226.068	170.62	607.421	1585.07	606.061	3045.02	13.0034	102.19	4910.46	4734.21	1764.8	1764.8	85.4799	101.394	85.4799	35.269	1.00339	1.00339	17.6345	1764.8	135.752	454.545	882.398	175.27	1764.8	882.398	162.919	231.746	101.394	7406.22	242.355	226.068	695.132	85.1095	1764.8	1764.8	168.062	101.394	102.19
799	Female	24	10192.5	0	0	131.331	10.6502	10.6502	26506.3	1764.66	309.333	197.528	1299.35	1725.04	627.931	7900.81	12	292.942	5641.32	4877.94	1883.79	1883.79	87.9786	183.346	87.9786	84.5843	0	0	42.2921	1883.79	207.669	470.948	941.896	186.204	1883.79	941.896	252.306	318.167	183.346	17670.9	357.937	308.459	190.424	278.046	1883.79	1883.79	181.619	183.346	292.942
800	Male	24.9955	5403.02	0	0	109.617	0.99963	0.99963	11633.8	1607.12	309.876	198.983	621.528	1621.7	603.77	3126.42	12	244.239	5011.33	4882.64	1775.38	1775.38	81.1181	118.15	81.1181	93.5579	0	0	43.6247	1775.38	135.752	452.828	887.689	187.731	1775.38	887.689	201.51	312.56	118.152	7653.76	362.031	309.876	628.363	237.705	1775.38	1775.38	105.962	118.152	244.239
801	Female	24	10151.4	0	0	97.2906	0.739952	0.739952	26473.8	1730.19	285.223	237.935	1299.71	1691.16	628.729	7909.25	12	276.453	5601.62	4843.69	1822.37	1822.37	77.1901	81.7981	77.1901	84.3993	0	0	42.0315	1822.37	183.541	471.547	911.187	188.663	1822.37	911.187	197.872	313.856	81.7981	17649.2	371.689	284.348	140.9	272.403	1822.37	1822.37	115.498	81.7981	276.453
802	Female	24	10192.5	0	0	120.201	2.03149	2.03149	26362.4	1759.03	249.642	154.547	1294.89	1718.92	628.167	7874.28	12	239.604	5621.93	4872.79	1884.5	1884.5	109.443	119.949	109.443	56.5566	0	0	26.5747	1884.5	207.669	471.125	942.251	186.975	1884.5	942.251	159.622	287.096	119.949	17574.9	309.353	248.768	215.718	230.798	1884.5	1884.5	164.944	119.949	239.604
803	Male	24.9955	5159.64	0	0	111.882	0	0	11175.8	1586.39	232.444	127.991	601.09	1609.6	603.889	3007.38	12	192.369	4951.65	4863.88	1796.45	1796.45	31.9486	95.8763	31.9486	24.677	0	0	12.2578	1796.45	135.752	452.917	898.226	188.138	1796.45	898.226	148.622	308.482	95.8763	7279.27	301.156	232.444	623.292	175.828	1796.45	1796.45	186.236	95.8763	192.369
804	Male	24.9955	5422.38	0	0	86.2092	1.98899	1.98899	11658.3	1604.44	255.677	209.047	623.135	1619.95	608.744	3136.49	12	236.693	5002.88	4874.59	1775.35	1775.35	43.3487	88.5221	43.3487	133.688	0	0	65.5063	1775.35	135.752	456.558	887.675	192.237	1775.35	887.675	210.494	251.819	88.5221	7664.77	363.815	255.677	620.857	233.169	1775.35	1775.35	95.5201	88.5206	236.693
805	Female	24.9893	10172.7	7.54888	7.54888	113.312	24.1909	24.9893	25810.5	1723.67	254.415	143.015	1271.8	1686.14	628.12	7736.13	12	201.627	5567.21	4776.77	1836.47	1836.47	136.642	137.144	136.642	108.14	0	0	53.6902	1836.47	204.863	471.09	918.236	186.525	1836.47	918.236	129.433	249.92	137.144	17207	341.767	253.54	193.999	192.71	1836.47	1836.47	136.82	137.144	201.627
806	Female	24.9893	10192.5	21.5997	21.5997	124.844	11.7951	11.7951	26301.3	1745.85	294.357	153.606	1292.27	1706.44	628.853	7857.26	12	247.287	5611.68	4862.22	1857.08	1857.08	95.4969	133.667	95.4969	55.5842	0	0	25.4543	1857.08	207.669	471.64	928.538	189.075	1857.08	928.538	171.392	289.759	133.667	17534.2	328.07	293.482	194.736	234.504	1857.08	1857.08	160.625	133.667	247.284
807	Male	24.9955	5301.43	0	0	80.0074	0	0	11438	1591.65	299.387	163.885	610.925	1609.17	603.549	3065.48	12	241.565	4974.61	4845.35	1770.3	1770.3	51.3774	105.983	51.3774	54.5395	0	0	26.6127	1770.3	135.752	452.662	885.151	187.076	1770.3	885.151	219.021	330.866	105.983	7479.81	323.832	299.387	617.687	233.241	1770.3	1770.3	161.281	105.983	241.565
808	Female	24	10192.5	0	0	110.784	0	0	26478.6	1742.04	238.144	184.371	1299.78	1701.53	627.898	7905.97	12	229.987	5607.99	4855.74	1847.12	1847.12	43.0548	85.7338	43.0548	51.3119	0	0	25.1202	1847.12	207.669	470.924	923.559	186.201	1847.12	923.559	188.18	296.187	85.7338	17652.4	316.123	237.27	176.668	220.003	1847.12	1847.12	169.881	85.7338	229.987
809	Female	24.9893	10192.5	4.71604	4.71604	93.282	3.10474	3.10474	25794.4	1743.65	300.176	149.266	1270.69	1706.27	627.915	7727.99	12	176.939	5584.09	4799.41	1883.75	1883.75	51.8972	113.006	51.8972	27.9033	0.432304	0.432304	13.9517	1883.75	207.669	470.936	941.873	186.205	1883.75	941.873	162.934	291.274	113.006	17196.2	271.851	299.302	147.384	160.253	1883.75	1883.75	203.129	113.006	176.939
810	Female	24.9893	10192.5	1.43292	1.43292	87.0734	5.80333	5.80333	25266.8	1732.88	218.985	62.0507	1249.48	1695.42	627.973	7602.59	12	188.451	5554.38	4751.6	1873.8	1873.8	48.2336	109.948	48.2336	56.8153	1.43292	1.43292	28.4077	1873.8	207.669	470.98	936.9	175.185	1873.8	936.9	146.245	237.042	109.948	16844.5	262.741	218.111	113.099	185.578	1873.8	1873.8	198.444	109.948	188.451
811	Female	24.2162	10085.7	0.216216	0.216216	94.2098	0	0	26146.4	1672.81	191.012	173.727	1282.44	1638.12	624.457	7798.6	3.81982	183.652	5514.97	4702.93	1743.98	1743.98	111.945	110.642	111.945	122.162	0.216216	0.216216	61.0811	1743.98	117.793	468.343	871.992	186.158	1743.98	871.992	126.702	204.755	110.642	17430.9	333.064	190.138	124.567	169.556	1743.98	1743.98	49.7498	110.642	183.652
812	Female	24	10179.7	0	0	100.155	1.95634	1.95634	26523.2	1734.48	342.2	218.932	1301.77	1694.24	628.162	7920.68	12	283.556	5599.73	4825	1829.16	1829.16	39.4755	114.649	39.4755	62.412	0	0	30.7756	1829.16	207.669	471.122	914.578	186.2	1829.16	914.578	241.2	362.269	114.649	17682.1	373.772	341.325	149.887	279.35	1829.16	1829.16	143.759	114.649	283.556
813	Male	24.9955	5410.19	0	0	94.1023	0.75442	0.75442	11626.5	1613.67	306.637	241.518	622.504	1629.37	605.445	3136.9	12	263.104	5019.91	4920.29	1787.26	1787.26	49.2724	82.4696	49.2724	48.8487	0.75442	0.75442	24.125	1787.26	135.752	454.084	893.631	192.797	1787.26	893.631	241.976	336.333	82.4696	7663.6	342.674	306.637	636.038	258.373	1787.26	1787.26	100.71	82.4696	263.104
814	Female	24	10174.5	0	0	103.547	0.87838	0.87838	26018.6	1728.5	198.247	131.398	1279.98	1690.24	627.888	7782.91	12	200.43	5581.77	4813.75	1836.34	1836.34	86.8867	106.099	86.8867	85.3379	0	0	42.1272	1836.34	206.634	470.916	918.168	186.192	1836.34	918.168	152.921	255.754	106.099	17345.8	301.926	197.373	168.824	186.908	1836.34	1836.34	138.591	106.099	200.43
815	Female	24.9893	10172.5	6.05088	6.05088	98.19	14.9438	14.9438	26148.3	1745.36	241.158	148.768	1284.25	1706.91	629.809	7810	12.5959	197.982	5580.31	4762.45	1889.43	1889.43	40.7518	123.897	40.7518	64.6802	0.59592	0.59592	32.3401	1889.43	204.66	472.356	944.713	191.616	1889.43	944.713	175.258	257.514	123.897	17432.2	253.003	240.284	150.39	181.383	1889.43	1889.43	136.617	123.897	197.979
816	Male	24.9955	5401.53	0	0	95.9944	2.90567	2.90567	11664	1605.92	203.158	183.556	621.392	1621.3	606.388	3124.69	12	212.395	4999.66	4871.54	1789.46	1789.46	46.1761	92.3575	46.1761	127.849	0	0	63.8358	1789.46	135.752	454.791	894.731	190.133	1789.46	894.731	191.901	262.761	92.3575	7631.43	362.224	203.158	696.53	202.436	1789.46	1789.46	169.811	92.3575	212.395
817	Male	24.9955	5391.54	0	0	80.6064	0	0	11607.9	1586.06	227.587	170.121	619.365	1599.38	604.292	3111.76	12	205.242	4960.6	4794.16	1735.22	1735.22	42.9095	52.8748	42.9095	177.867	0	0	88.6796	1735.22	129.107	453.219	867.61	189.885	1735.22	867.61	182.917	221.987	52.8748	7614.75	393.283	227.587	595.704	197.566	1735.22	1735.22	72.3352	52.8733	205.242
818	Male	25.1809	4937.75	10.2659	10.2659	123.266	0	0	10725.7	1537.22	210.584	105.013	580.638	1567.07	603.589	2892.89	12	118.619	4868.03	4737.38	1741.36	1741.36	58.2076	100.487	58.2076	12.5554	0	0	6.27769	1741.36	135.752	452.692	870.681	148.457	1741.36	870.681	105.223	259.088	100.487	6968.3	216.254	210.584	644.548	98.714	1741.36	1741.36	99.9386	100.487	118.619
819	Male	24.9955	5435.02	0	0	77.2956	10.9008	10.9008	11704.3	1626.75	329.623	292.586	624.333	1643.91	613.828	3146.28	12	289.929	5032.07	4935.27	1841.48	1841.48	95.6641	96.4447	95.6641	117.213	0	0	56.3487	1841.48	135.752	460.371	920.741	201.1	1841.48	920.741	273.814	314.047	96.4447	7692.98	374.587	329.623	622.683	287.359	1841.48	1841.48	128.797	96.4461	289.926
820	Male	24.9955	5387.95	0	0	96.8476	0	0	11596.6	1585.94	264.38	223.191	621.19	1598.79	601.114	3123.08	5.06224	216.611	4974.66	4853.73	1720.62	1720.62	16.0912	50.2731	16.0912	0	0	0	0	1720.62	135.446	450.835	860.31	187.074	1720.62	860.31	187.897	292.774	50.2731	7623.87	283.974	264.38	575.572	209.078	1720.62	1720.62	78.6741	50.2731	216.611
821	Male	25.1809	5276.09	13.3186	13.3186	110.226	1.85226	1.85226	11395.7	1605.1	305.924	181.193	609.541	1624.55	605.513	3061.7	12	255.699	4995.44	4888.94	1816.54	1816.54	100.958	151.938	100.958	95.9206	0	0	42.7415	1816.54	135.752	454.135	908.27	193.029	1816.54	908.27	201.393	327.668	151.938	7453.14	346.674	305.924	683.611	246.375	1816.54	1816.54	179.94	151.938	255.699
822	Female	24.4322	10192.5	0.432176	0.432176	80.1363	0	0	26115.6	1748.72	365.546	104.941	1283.75	1709.68	628.919	7812.3	12.2809	210.789	5591.86	4744.42	1886.76	1886.76	52.962	253.937	52.962	248.025	0.280914	0.280914	123.056	1886.76	207.669	471.689	943.378	188.93	1886.76	943.378	346.33	393.54	253.937	17410.4	410.311	364.672	218.7	200.543	1886.76	1886.76	280.855	253.937	210.789
823	Female	24	10192.5	0	0	98.0563	1.66993	1.66993	26464.1	1720.53	226.653	238.672	1298.51	1682.29	627.845	7895.96	12	235.462	5571.97	4777.6	1820.81	1820.81	49.1761	75.9471	49.1761	28.8585	0	0	13.9062	1820.81	207.669	470.884	910.406	186.204	1820.81	910.406	197.365	313.286	75.9471	17642.7	325.788	225.779	132.293	226.852	1820.81	1820.81	160.237	75.9471	235.462
824	Female	24.6911	10156	0.69113	0.69113	87.2161	24.1909	24.6911	25746	1735.14	209.344	113.78	1268.49	1697.26	627.899	7712.84	12.3949	190.206	5557.07	4733.51	1881.99	1881.99	65.7471	80.5794	65.7471	86.7204	0.69113	0.69113	42.2607	1881.99	188.117	470.924	940.997	186.204	1881.99	940.997	137.73	221.057	80.5794	17164	274.113	208.47	162.311	177.103	1881.99	1881.99	120.074	80.5794	190.206
825	Male	24.9955	4939.5	0	0	148.246	0	0	10672.1	1551.56	347.95	218.906	580.598	1584.19	603.773	2899.93	12	225.049	4930.72	4860.15	1753.06	1753.06	164.17	160.021	164.17	19.0042	0	0	9.32431	1753.06	135.752	452.83	876.532	166.515	1753.06	876.532	104.306	364.047	160.021	6996.05	374.9	347.95	694.083	211.971	1753.06	1753.06	102.186	160.021	225.049
826	Male	24.9955	5392.51	0	0	92.7152	1.28971	1.28971	11623.2	1608.5	289.865	213.754	621.383	1623.27	603.787	3126.32	12	235.085	4990.71	4861.08	1787.48	1787.48	45.9807	78.9902	45.9807	31.0289	0	0	15.3053	1787.48	135.752	452.84	893.739	187.798	1787.48	893.739	204.345	336.988	78.9916	7640.07	309.425	289.865	607.27	231.032	1787.48	1787.48	101.213	78.9916	235.085
827	Female	24	10147.8	0	0	84.3838	9.73972	9.73972	26465	1726.47	319.597	207.185	1298.79	1687.25	627.929	7896.46	12	269.445	5589.68	4822.53	1819.76	1819.76	68.0465	78.5767	68.0465	34.3241	0	0	17.162	1819.76	179.883	470.946	909.879	186.205	1819.76	909.879	204.858	284.998	78.5767	17643.3	350.337	318.723	171.138	262.604	1819.76	1819.76	111.84	78.5767	269.444
828	Female	24.9893	10192.5	1.13108	1.13108	118.738	24.1909	24.9893	25697.2	1768.84	386.427	96.8387	1268.57	1728.21	631.984	7723.32	12	319.185	5637.27	4915.19	1895.95	1895.95	104.406	206.965	104.406	106.212	0	0	52.6488	1895.95	207.669	473.988	947.976	198.422	1895.95	947.976	224.698	359.247	206.965	17131.4	421.385	385.552	208.02	317.826	1895.95	1895.95	264.527	206.965	319.181
829	Female	24.9893	10141.4	1.85211	1.85211	101.694	3.03073	3.03073	26206.5	1725.18	216.61	186.898	1286.95	1687.16	631.562	7823.5	12	214.811	5575.78	4800.97	1830.6	1830.6	48.0749	87.4498	48.0749	34.1238	0	0	16.0774	1830.6	173.556	473.671	915.3	187.213	1830.6	915.3	160.606	272.894	87.4498	17471	276.76	215.735	125.239	201.506	1830.6	1830.6	105.513	87.4498	214.811
830	Female	24.9893	10186.7	2.12147	2.12147	105.953	1.23182	1.23182	26494	1738.32	275.406	194.681	1299.73	1698.84	628.577	7897.64	12	237.723	5595.28	4803.51	1849.89	1849.89	51.4606	112.225	51.4606	69.2558	0	0	33.4071	1849.89	207.669	471.433	924.947	187.915	1849.89	924.947	213.488	330.465	112.225	17662.7	337.153	274.531	168.511	227.032	1849.89	1849.89	150.772	112.225	237.719
831	Female	24	10192.5	0	0	105.199	2.66714	2.66714	26418.4	1761.03	312.49	121.02	1297.18	1720.49	628.055	7886.15	12	284.028	5628.4	4868.92	1884.16	1884.16	173.183	203.76	173.183	176.172	0	0	87.2435	1884.16	207.669	471.041	942.082	186.623	1884.16	942.082	239.69	314.001	203.76	17612.3	366.007	311.616	216.393	274.198	1884.16	1884.16	224.531	203.76	284.028
832	Female	24.9893	10136.6	20.6622	20.6622	138.112	0	0	25610.9	1698.2	297.279	235.954	1263.54	1663.16	627.946	7695.27	32.6622	238.323	5567.71	4834.07	1763.24	1763.24	130.714	130.714	130.714	33.9056	20.6622	20.6622	16.9528	1763.24	168.696	470.96	881.621	160.164	1763.24	881.621	99.1722	335.633	130.714	17074	371.809	296.404	215.975	229.395	1763.24	1763.24	100.653	130.714	238.323
833	Female	24.9893	10108.6	6.46403	6.46403	110.613	0.593032	0.593032	25814	1704.93	208.364	154.047	1270.85	1668.92	628.704	7730.64	12	176.503	5532.22	4712	1819.14	1819.14	73.8537	80.4046	73.8537	13.4174	0.088955	0.088955	6.5898	1819.14	140.767	471.528	909.57	188.699	1819.14	909.57	123.259	224.869	80.4046	17209.3	237.532	207.489	154.127	165.342	1819.14	1819.14	72.7239	80.4046	176.503
834	Female	24	10192.5	0	0	112.718	0	0	25711.3	1721.51	250.501	130.173	1267.71	1683.94	627.927	7712.32	12	226.941	5573.85	4821.3	1820.11	1820.11	49.7071	115.259	49.7071	38.2802	0	0	19.1401	1820.11	207.669	470.945	910.056	186.202	1820.11	910.056	144.04	303.967	115.259	17140.9	328.681	249.627	144.825	222.767	1820.11	1820.11	189.476	115.259	226.941
835	Male	25.1809	5298.93	17.2636	17.2636	112.402	0.689092	0.689092	11467.8	1602.2	281.462	154.332	613.618	1619.83	603.72	3080.02	14.2123	227.587	4991.53	4917.37	1790.19	1790.19	54.0609	94.48	54.0609	49.0344	2.21235	2.21235	24.1658	1790.19	135.752	452.79	895.095	187.511	1790.19	895.095	151.441	260.17	94.48	7487.92	328.337	281.462	646.518	224.904	1790.19	1790.19	152.386	94.48	227.587
836	Male	25.1809	5400.7	3.15609	3.15609	114.537	1.05203	1.05203	11623.3	1597.49	313.02	218.085	622.616	1610.04	603.86	3134.99	12	265.715	5018.07	4920.18	1725.97	1725.97	44.7628	92.3397	44.7628	17.8845	0	0	8.15525	1725.97	135.752	452.895	862.984	188.037	1725.97	862.984	193.22	339.813	92.3397	7657.05	331.242	313.02	600.06	260.099	1725.97	1725.97	88.0997	92.3397	265.715
837	Male	25.1809	5406.97	0.346663	0.346663	83.4933	1.68379	1.68379	11660.8	1594.83	222.839	210.925	623.069	1608.42	607.275	3134.32	12	217.139	4992.5	4902.99	1738.1	1738.1	22.1822	37.1916	22.1822	46.4034	0	0	22.3417	1738.1	135.752	455.457	869.051	188.112	1738.1	869.051	180.994	239.757	37.1902	7646.25	306.613	222.839	621.001	212.653	1738.1	1738.1	135.807	37.1916	217.139
838	Female	24	10181.3	0	0	93.3161	24.0174	24	26515.5	1752.45	316.205	205.712	1301.5	1712.15	628.223	7911.49	12	270.686	5605.74	4808.16	1884.67	1884.67	95.8783	120.831	95.8783	65.3627	0	0	32.6814	1884.67	207.669	471.168	942.335	187.058	1884.67	942.335	235.1	314.798	120.831	17677	335.427	315.331	180.063	259.574	1884.67	1884.67	145.399	120.831	270.686
839	Male	24.9955	5410.13	0	0	94.2966	8.46559	8.46559	11653.9	1622.78	343.172	202.501	623.997	1638.74	603.55	3145.39	12	270.84	5034.59	4947.88	1810.65	1810.65	41.3078	116.543	41.3078	80.6878	0	0	40.3439	1810.65	135.752	452.662	905.324	187.077	1810.65	905.324	251.908	314.279	116.543	7673.64	359.331	343.172	682.523	264.016	1810.65	1810.65	121.213	116.543	270.837
840	Male	24.9955	5400.95	0	0	82.6828	4.15149	4.15149	11617.7	1612.83	247.95	185.643	620.4	1628.55	603.662	3119.58	12	251.532	5002.51	4870.07	1810.99	1810.99	105.506	105.531	105.505	127.094	0	0	62.7439	1810.99	135.752	452.747	905.494	187.781	1810.99	905.494	217.234	282.643	105.531	7627.35	372.367	247.95	615.627	247.76	1810.99	1810.99	147.44	105.531	251.529
841	Female	24	10153.7	0	0	101.696	5.48396	5.48396	25872.5	1717.56	198.272	132.506	1272.91	1681.18	634.087	7741.64	12	160.858	5552.92	4746.05	1836.27	1836.27	81.4563	81.4563	81.4563	43.762	0	0	21.881	1836.27	185.805	475.566	918.133	190.629	1836.27	918.133	126.565	206.821	81.4563	17248.3	226.77	197.398	180.997	149.878	1836.27	1836.27	117.762	81.4563	160.858
842	Female	24	10192.5	0	0	90.8421	5.87188	5.87188	26531.1	1761.5	306.742	178.932	1301.56	1720.6	631.498	7909.71	12	237.26	5618.63	4830.17	1894.49	1894.49	85.8822	131.819	85.8822	137.367	0	0	66.5134	1894.49	207.669	473.624	947.247	196.88	1894.49	947.247	258.74	326.844	131.819	17687.4	364.697	305.868	189.395	230.169	1894.49	1894.49	192.047	131.819	237.26
843	Female	24.9893	10123	7.89828	7.89828	137.425	0.324588	0.324588	25590.7	1708.34	286.548	138.39	1263.72	1672.37	627.841	7694.72	19.8983	227.091	5559.19	4771.05	1803.49	1803.49	135.137	134.862	135.137	19.4212	8.22287	8.22287	9.60213	1803.49	155.135	470.881	901.745	186.206	1803.49	901.745	153.62	293.195	134.862	17060.5	313.419	285.674	215.975	225.508	1803.49	1803.49	87.0917	134.862	227.091
844	Female	24	10188.8	0	0	126.143	0	0	26314	1703.95	245.982	173.676	1290.19	1667.02	627.49	7845.92	11.2113	212.421	5559.04	4788.9	1786.65	1786.65	51.5258	98.9616	51.5258	12.8866	0	0	6.44331	1786.65	207.669	470.617	893.325	186.201	1786.65	893.325	150.45	301.464	98.9616	17542.7	319.327	245.107	145.545	195.419	1786.65	1786.65	152.834	98.9616	212.421
845	Male	25.1809	5401.85	2.04281	2.04281	101.692	0.570784	0.570784	11618	1620.17	288.945	167.809	620.53	1636.73	604.346	3119.02	12	267.695	5019.09	4903.75	1813.04	1813.04	152.963	158.573	152.963	106.857	0	0	52.7208	1813.04	135.752	453.259	906.519	189.301	1813.04	906.519	207.942	327.767	158.573	7622.49	326.718	288.945	695.698	254.649	1813.04	1813.04	168.893	158.572	267.695
846	Female	24.9893	10169	3.33064	3.33064	125.651	8.41614	8.41614	25592.7	1742.64	275.281	114.975	1263.07	1705.31	628.553	7687.11	12	197.341	5578.16	4762.1	1885.66	1885.66	128.042	161.219	128.042	70.2659	0.21488	0.21488	34.3801	1885.66	201.075	471.415	942.83	187.927	1885.66	942.83	163.799	294.609	161.219	17061.8	299.548	274.406	217.696	188.727	1885.66	1885.66	133.032	161.219	197.337
847	Male	24.9955	5081.48	0	0	133.566	11.4013	11.4013	10973.9	1586.61	328.925	210.142	592.516	1613.84	604.213	2967.14	12	268.915	4967.69	4890.1	1812.64	1812.64	147.654	147.93	147.654	30.8014	0	0	15.4007	1812.64	135.752	453.16	906.319	189.048	1812.64	906.319	138.096	342.57	147.93	7191.62	351.549	328.925	691.967	256.881	1812.64	1812.64	114.957	147.928	268.915
848	Male	24.9955	5263.89	0	0	142.847	0.343466	0.343466	11378.4	1604.01	328.245	146.731	609.095	1623.69	603.54	3056.26	12	288.26	4989.83	4898.62	1810.62	1810.62	26.5155	133.36	26.5155	25.0959	0	0	12.4944	1810.62	135.752	452.655	905.311	187.076	1810.62	905.311	144.428	345.925	133.36	7413.34	361.738	328.245	573.049	284.241	1810.62	1810.62	140.577	133.36	288.26
849	Male	24.9955	5346.47	0	0	123.01	11.5539	11.5539	11502.4	1613.13	303.129	124.094	615.672	1630.61	604.409	3095.65	12	276.118	5020.06	4916.23	1811.55	1811.55	66.0912	171.209	66.0912	108.495	0	0	54.1342	1811.55	135.752	453.307	905.773	189.905	1811.55	905.773	200.538	324.796	171.209	7547.78	387.449	303.129	625.43	263.624	1811.55	1811.55	185.095	171.209	276.118
850	Female	24	10159.8	0	0	108.67	0.944976	0.944976	26089.9	1717.22	260.371	169.385	1281.35	1680.01	628.087	7793.54	12	225.801	5562.24	4768.79	1824.22	1824.22	77.6295	122.613	77.6295	72.9157	0	0	35.8264	1824.22	191.886	471.065	912.109	186.77	1824.22	912.109	162.678	280.518	122.613	17393.2	328.41	259.497	157.334	211.506	1824.22	1824.22	123.843	122.613	225.801
851	Male	24.9955	5079.71	0	0	76.8378	16.5804	16.5804	10895.8	1573.79	342.511	68.2745	588.687	1601.14	603.907	2945.28	12	219.469	4926.94	4767.7	1811.72	1811.72	167.685	272.225	167.685	337.257	0	0	139.685	1811.72	135.752	452.93	905.86	188.114	1811.72	905.86	358.351	325.21	272.225	7136.1	419.054	342.511	694.511	202.398	1811.72	1811.72	300.22	272.225	219.469
852	Female	24.9893	10189.5	1.2145	1.2145	108.813	0.714412	0.714412	26035.1	1742.22	239.132	113.401	1279.97	1703.34	628.151	7781.45	12	210.387	5568.19	4759.81	1884.45	1884.45	27.5651	94.5459	27.5651	12.2165	0	0	5.96502	1884.45	207.669	471.113	942.227	186.848	1884.45	942.227	152.072	280.28	94.5459	17356.8	281.956	238.258	109.381	206.501	1884.45	1884.45	153.546	94.5459	210.387
853	Female	24	10192.5	0	0	86.7292	0	0	26138.8	1744.65	253.349	126.302	1284.03	1705.05	629.475	7804.32	12	205.108	5589.51	4817.31	1873.32	1873.32	20.9467	110.004	20.9467	38.8362	0	0	19.4181	1873.32	207.669	472.106	936.662	181.936	1873.32	936.662	191.35	319.842	110.004	17425.8	317.458	252.475	128.774	196.366	1873.32	1873.32	254.074	110.004	205.108
854	Female	24	10173.3	0	0	108.314	0	0	26448.7	1699.5	216.369	197.865	1296.39	1662.3	627.941	7878.62	12	179.832	5554.83	4766.91	1776.11	1776.11	57.7742	79.5515	57.7742	12.4223	0	0	6.21117	1776.11	205.42	470.956	888.053	186.663	1776.11	888.053	164.659	289.386	79.5515	17632.5	279.607	215.494	166.119	165.27	1776.11	1776.11	137.377	79.5515	179.832
855	Male	24.9955	5013.83	0	0	87.8023	14.64	14.64	10839.8	1545.69	174.088	98.5757	587.55	1571.55	603.498	2931.28	12	199.18	4901.59	4809.08	1711.64	1711.64	30.1691	67.4116	30.1691	74.8417	0	0	37.1237	1711.64	135.752	452.623	855.82	187.074	1711.64	855.82	119.55	251.187	67.4116	7083.98	293.181	174.088	589.52	196.579	1711.64	1711.64	164.308	67.4102	199.177
856	Female	24	10192.5	0	0	106.828	1.00524	1.00524	26210.1	1748.53	250.877	155.078	1287.35	1710.28	627.955	7829.67	12	188.881	5597.36	4825.09	1883.87	1883.87	50.674	87.8929	50.674	30.4083	0	0	14.7424	1883.87	207.669	470.966	941.933	186.204	1883.87	941.933	145.559	246.442	87.8929	17473.4	255.186	250.002	152.08	173.318	1883.87	1883.87	176.881	87.8929	188.881
857	Male	25.1809	5237.43	4.47308	4.47308	109.645	0	0	11328.2	1577.03	191.143	124.235	606.901	1596.2	603.511	3042.5	12	199.602	4948.49	4837.49	1756.09	1756.09	25.8829	72.8421	25.8829	77.7316	0	0	38.0728	1756.09	135.752	452.633	878.043	187.872	1756.09	878.043	129.198	198.081	72.8421	7387.28	278.3	191.143	593.851	197.983	1756.09	1756.09	151.366	72.8421	199.602
858	Female	24.9893	10136.5	3.9139	3.9139	121.281	1.95694	1.95694	26481.6	1734.07	213.426	131.797	1299.63	1694.79	627.894	7903.98	12	173.143	5593.76	4819.38	1839.47	1839.47	48.8007	83.7131	48.8007	35.2739	0	0	17.0077	1839.47	168.653	470.921	919.736	186.202	1839.47	919.736	146.672	240.304	83.7131	17654.4	241.878	212.551	179.913	161.414	1839.47	1839.47	100.61	83.7131	173.143
859	Male	24.9955	5390.28	0	0	110.639	5.0494	5.0494	11640	1600.08	270.163	171.731	620.333	1615.14	604.107	3117.39	12	238.103	4991.88	4858.24	1772.84	1772.84	41.7804	103.467	41.7804	70.2912	0.296	0.296	34.9013	1772.84	135.752	453.08	886.421	188.678	1772.84	886.421	188.108	305.288	103.467	7616.23	333.245	270.163	604.208	232.274	1772.84	1772.84	136.618	103.467	238.103
860	Female	24.9893	10185.4	2.1141	2.1141	123.155	15.8389	15.8389	26487.4	1723.47	120.525	40.2924	1298.92	1684.94	628.063	7897.42	13.4765	148.202	5584.02	4838.04	1813.51	1813.51	38.0201	49.2146	38.0201	87.9195	1.47651	1.47651	43.641	1813.51	207.669	471.048	906.753	187.171	1813.51	906.753	108.137	115.972	49.2146	17658.2	218.355	119.65	201.732	147.986	1813.51	1813.51	149.485	49.2146	148.202
861	Female	24.9893	10181.4	3.44412	3.44412	88.3388	4.14776	4.14776	26165.7	1747.4	250.795	120.445	1285.42	1708.26	630.779	7812.94	12	201.978	5581.77	4753.8	1892.34	1892.34	74.1585	115.299	74.1585	87.1401	0	0	42.7782	1892.34	207.669	473.084	946.169	193.391	1892.34	946.169	209.258	289.888	115.299	17443.8	269.219	249.92	180.724	191.884	1892.34	1892.34	145.524	115.299	201.975
862	Male	24.9955	5381.25	0	0	90.6682	3.82965	3.82965	11628.3	1598.91	248.347	203.275	620.275	1613.99	603.557	3115.61	12	206.949	4986.76	4887.58	1774.39	1774.39	47.3137	66.9595	47.3137	34.863	0	0	17.4315	1774.39	135.752	452.668	887.195	187.076	1774.39	887.195	176.309	265.92	66.9595	7611.13	298.65	248.347	607.381	200.288	1774.39	1774.39	142.302	66.9595	206.946
863	Male	25.1809	5346.26	4.42705	4.42705	100.105	24.2228	25.1809	11539.4	1613.76	261.414	136.096	616.307	1630.43	604.08	3096.42	12	243.133	5002.4	4875.56	1812.24	1812.24	69.5994	133.39	69.5994	91.1864	0	0	43.0565	1812.24	135.752	453.06	906.12	188.749	1812.24	906.12	217.205	282.324	133.39	7556.38	316.846	261.414	649.679	230.697	1812.24	1812.24	186.658	133.39	243.132
864	Male	24.9955	5219.96	0	0	101.974	0	0	11271.2	1563.21	181.961	172.015	604.294	1581.28	603.403	3028.01	12	159.211	4934.04	4809.8	1711.39	1711.39	37.7603	69.4794	37.7603	11.5259	0	0	5.76296	1711.39	135.752	452.552	855.697	187.07	1711.39	855.697	132.39	218.414	69.4794	7375.52	235.69	181.961	608.747	142.536	1711.39	1711.39	108.97	69.4794	159.211
865	Female	24.9893	10157.6	1.81025	1.81025	100.921	5.39785	5.39785	26507.6	1738.22	310.673	256.862	1299.84	1699.58	628.71	7904.39	12	226.664	5576.82	4794.3	1872.79	1872.79	82.0333	82.4943	82.0333	21.1306	0	0	10.5653	1872.79	189.736	471.533	936.393	188.74	1872.79	936.393	188.544	317.957	82.4943	17671.8	329.244	309.798	169.594	215.533	1872.79	1872.79	121.693	82.4943	226.664
866	Female	24.9893	10192.5	3.33459	3.33459	142.719	13.4637	13.4637	26386.5	1762.19	345.96	138.659	1294.85	1720.89	630.506	7871.83	12	259.105	5619.76	4865.78	1891.52	1891.52	113.584	185.895	113.584	73.7621	0	0	36.4329	1891.52	207.669	472.88	945.759	198.415	1891.52	945.759	197.369	337.758	185.895	17591	360.457	345.086	210.796	254.319	1891.52	1891.52	255.286	185.895	259.105
867	Male	24.9955	5226.96	0	0	162.764	0.308364	0.308364	11279.6	1591.28	310.345	138.449	606.127	1611.5	603.715	3040.12	12	288.507	4996.75	4925.28	1770.4	1770.4	33.2863	135.076	33.2863	23.6927	0.308364	0.308364	11.8463	1770.4	135.752	452.786	885.201	187.64	1770.4	885.201	134.417	335.177	135.076	7373.65	360.826	310.345	594.306	283.788	1770.4	1770.4	114.393	135.076	288.507
868	Male	24.9955	5346.36	0	0	139.616	1.08597	1.08597	11561.6	1586.45	232.799	150.515	617.714	1602.56	606.279	3101.7	12	170.917	4987.03	4899.58	1745.1	1745.1	47.7217	119.656	47.7217	28.1146	0	0	13.4828	1745.1	135.752	454.709	872.549	187.072	1745.1	872.549	137.074	259.45	119.656	7551.96	266.354	232.799	659.84	152.492	1745.1	1745.1	131.895	119.656	170.917
869	Female	24	10175.4	0	0	89.7674	1.72593	1.72593	26437.2	1726.2	329.64	191.577	1295.46	1687.75	628.534	7874.3	12	245.361	5582.75	4809.93	1831.22	1831.22	68.0319	98.617	68.0319	71.775	0	0	34.5977	1831.22	207.568	471.4	915.609	188.214	1831.22	915.609	192.914	296.078	98.617	17624.8	393.308	328.765	184.729	231.573	1831.22	1831.22	139.525	98.617	245.361
870	Male	25.1809	5417.91	1.04554	1.04554	98.2638	10.3604	10.3604	11698.2	1608.62	215.402	229.906	623.132	1625.04	610.584	3132.63	12	196.718	5003.98	4900.82	1796.86	1796.86	67.9912	85.5704	67.9912	75.0257	0	0	36.5443	1796.86	135.752	457.938	898.431	189.565	1796.86	898.431	156.856	224.094	85.5704	7661.06	265.955	215.402	625.256	182.846	1796.86	1796.86	85.2104	85.569	196.715
871	Female	24	10160.4	0	0	92.9341	4.11736	4.11736	26521.8	1753.61	265.321	251.976	1301.48	1713.38	628.836	7917.6	12	228.258	5605.68	4841.24	1886.51	1886.51	36.6751	81.5086	36.6751	50.2549	0	0	24.7675	1886.51	192.502	471.627	943.255	188.935	1886.51	943.255	195.876	281.309	81.5086	17681.2	310.244	264.447	144.42	219.187	1886.51	1886.51	124.459	81.5086	228.258
872	Female	24	10192.5	0	0	93.2325	0	0	26437.3	1716.89	253.477	280.936	1298.34	1678.02	627.73	7900.09	12	265.852	5591.65	4843.15	1788.53	1788.53	18.666	46.3494	18.666	7.76055	0	0	3.84324	1788.53	207.669	470.798	894.264	186.202	1788.53	894.264	215.225	341.021	46.3494	17624.9	355.375	252.603	102.905	253.896	1788.53	1788.53	159.71	46.3494	265.852
873	Male	25.1809	5415.99	0.938004	0.938004	83.0637	5.8332	5.8332	11631.4	1622.76	350.817	267.45	623.523	1639.8	604.585	3142.31	12	271.117	5031.97	4941.15	1813.76	1813.76	37.0681	104.553	37.0681	81.2839	0	0	39.7948	1813.76	135.752	453.439	906.878	190.299	1813.76	906.878	278.686	349.598	104.553	7679.34	375.454	350.817	624.434	268.44	1813.76	1813.76	132.671	104.553	271.117
874	Female	24	10192.5	0	0	86.7244	9.77658	9.77658	26086.2	1755.69	303.078	120.901	1282.63	1715.92	629.58	7800.18	12	271.798	5608.02	4836.97	1888.74	1888.74	121.082	130.782	121.082	128.809	0	0	62.3384	1888.74	207.669	472.185	944.371	191.166	1888.74	944.371	198.917	245.02	130.782	17390.8	389.52	302.203	202.041	266.362	1888.74	1888.74	160.703	130.782	271.795
875	Male	25.1809	5347.77	7.50832	7.50832	122.779	0	0	11625.1	1595.32	253.858	170.397	618.758	1612.89	604.012	3102.79	12	198.661	4981.61	4894.18	1781.97	1781.97	44.2392	103.858	44.2392	53.7595	0	0	26.8797	1781.97	135.752	453.009	890.983	186.426	1781.97	890.983	161.254	305.865	103.857	7538.22	347.15	253.858	631.78	196.464	1781.97	1781.97	210.789	103.857	198.661
876	Female	24.7643	10192.5	0.764288	0.764288	80.0703	2.43182	2.43182	26098.9	1750.46	395.95	116.611	1282.96	1710.82	627.981	7810.88	12.7643	182.619	5597.05	4757.59	1883.94	1883.94	37.9011	271.834	37.9011	255.446	1.04221	1.04221	126.992	1883.94	207.669	470.986	941.972	186.208	1883.94	941.972	360.935	402.66	271.834	17399.3	420.579	395.076	215.977	174.228	1883.94	1883.94	310.534	271.834	182.619
877	Male	25.1809	5402.32	4.674	4.674	118.729	0.785544	0.785544	11617.2	1599.76	274.369	183.329	621.858	1613.16	604.173	3129.9	12	234.533	5005.37	4888.73	1747.89	1747.89	40.7128	91.7075	40.7128	31.6968	0	0	15.8484	1747.89	135.752	453.13	873.943	194.299	1747.89	873.943	178.745	289.918	91.7075	7641.25	305.99	274.369	603.902	227.836	1747.89	1747.89	80.8647	91.7075	234.533
878	Female	24.9893	10192.5	1.21589	1.21589	88.7966	2.23834	2.23834	26512.1	1752.82	360.967	160.679	1298.67	1713.02	630.791	7899.65	12.3316	193.194	5596.58	4762.92	1892.37	1892.37	23.5844	202.642	23.5844	169.838	0.773746	0.773746	84.8083	1892.37	207.669	473.093	946.186	194.718	1892.37	946.186	312.409	359.506	202.642	17674.7	376.783	360.093	224.484	183.69	1892.37	1892.37	231.724	202.642	193.194
879	Female	24	10145.7	0	0	128.532	0	0	26459.2	1706.56	253.45	174.604	1298.26	1668.71	627.892	7894.93	12	215.492	5568.69	4796.05	1781.43	1781.43	36.4187	82.4585	36.4187	26.6327	0	0	13.3164	1781.43	177.784	470.919	890.713	186.202	1781.43	890.713	153.388	291.868	82.4585	17639.5	307.285	252.576	135.894	211.585	1781.43	1781.43	109.741	82.4585	215.492
880	Male	24.9955	5315.89	0	0	80.6081	1.18058	1.18058	11437.3	1601.65	260.819	111.558	611.153	1621.09	603.461	3066.79	12	243.381	4992.43	4875.79	1810.38	1810.38	96.5966	145.674	96.5966	240.623	0	0	118.662	1810.38	135.752	452.596	905.191	187.065	1810.38	905.191	246.54	253.82	145.674	7484.41	386.449	260.819	680.074	239.514	1810.38	1810.38	224.531	145.674	243.381
881	Male	25.0576	5413.94	0.062123	0.062123	74.9656	8.67652	8.67652	11626.7	1612.88	353.152	170.674	620.956	1629.55	606.22	3127.33	12	231.121	5001.72	4834.61	1818.66	1818.66	64.8632	186.133	64.8632	210.1	0.041415	0.041415	100.686	1818.66	135.752	454.665	909.33	194.896	1818.66	909.33	326.3	345.269	186.133	7646.69	376.569	353.152	701.293	223.29	1818.66	1818.66	215.498	186.133	231.121
882	Male	25.1809	5345.81	4.20304	4.20304	124.568	3.49001	3.49001	11540.9	1614.85	273.722	137.014	617.111	1631.8	603.722	3099.15	12	215.522	5012.21	4932.05	1811.17	1811.17	72.8644	130.57	72.8644	53.3634	0	0	26.5751	1811.17	135.752	452.792	905.584	187.889	1811.17	905.584	164.606	287.48	130.57	7554.66	319.916	273.722	647.536	206.06	1811.17	1811.17	169.063	130.57	215.522
883	Male	24.9955	5286.34	0	0	116.61	0.97902	0.97902	11470.7	1577.96	261.64	211.881	613.036	1594.79	603.993	3074.07	12	239.992	4986.01	4912.55	1712.81	1712.81	48.3306	110.344	48.3306	66.7133	0.97902	0.97902	16.7133	1712.81	135.752	452.994	856.404	188.608	1712.81	856.404	141.114	264.084	110.345	7469.86	320.693	261.64	603.147	237.664	1712.81	1712.81	136.588	110.344	239.992
884	Male	25.1809	4782.15	14.9527	14.9527	124.252	0	0	10324.2	1538.37	254.635	135.502	563.742	1582.34	603.582	2811.19	12	200.231	4863.15	4776.76	1810.75	1810.75	114.581	111.928	114.581	12.3523	1.59574	1.59574	6.06753	1810.75	135.752	452.686	905.373	170.194	1810.75	905.373	89.8833	250.291	111.928	6745.94	272.283	254.635	664.154	197.577	1810.75	1810.75	124.858	111.928	200.231
885	Male	25.1809	5329.41	7.45656	7.45656	101.508	4.92891	4.92891	11541.8	1596.17	265.847	150.717	615.672	1612.61	604.585	3090.3	12	210.312	4982.68	4858.83	1771.17	1771.17	50.1857	103.53	50.1857	43.8546	0	0	21.6951	1771.17	135.752	453.439	885.586	190.296	1771.17	885.586	191.23	304.262	103.53	7529.05	293.139	265.847	631.083	197.883	1771.17	1771.17	138.331	103.53	210.309
886	Male	24.9955	5417.24	0	0	77.293	8.90263	8.90263	11618.6	1618.19	322.637	188.837	621.541	1634.91	604.615	3130.16	12	284.673	5033.42	4916.04	1813.85	1813.85	82.7568	141.783	82.7568	201.814	0	0	99.8767	1813.85	135.752	453.461	906.923	190.299	1813.85	906.923	298.934	318.395	141.783	7654.49	415.847	322.637	682.291	276.308	1813.85	1813.85	174.777	141.782	284.673
887	Female	24	10152.7	0	0	92.2496	12.7267	12.7267	26509.1	1736.05	248.638	165.589	1299.91	1696.56	629.045	7904.13	12	246.738	5591.21	4803.24	1850.34	1850.34	62.5536	85.4479	62.5536	69.1049	0	0	32.4265	1850.34	184.847	471.784	925.171	189.711	1850.34	925.171	194.497	274.384	85.4479	17672.7	292.803	247.764	155.592	237.622	1850.34	1850.34	116.804	85.4479	246.738
888	Male	24.9955	5427.91	0	0	83.856	1.90024	1.90024	11686.9	1601.13	229.289	257.539	623.826	1616.27	609.712	3136.07	12	219.756	5000.09	4877.7	1772.39	1772.39	40.6334	95.7964	40.6334	108.694	0	0	51.9025	1772.39	135.752	457.284	886.194	187.059	1772.39	886.194	204.153	253.392	95.7979	7666.35	292.205	229.289	620.596	207.073	1772.39	1772.39	143.394	95.7979	219.756
889	Male	24.9955	5385.4	0	0	87.0393	6.59034	6.59034	11624.1	1609.94	245.517	178.543	619.308	1626.47	604.264	3110.86	12	217.608	4995.1	4846.97	1812.79	1812.79	63.198	129.173	63.198	134.599	0	0	65.5176	1812.79	135.752	453.198	906.395	192.159	1812.79	906.395	207.286	252.807	129.173	7599.93	306.916	245.517	641.367	203.812	1812.79	1812.79	127.627	129.173	217.605
890	Female	24.9893	10135.4	5.2372	5.2372	137.033	24.1909	24.9893	26392.8	1752.73	238.546	103.29	1295.94	1713.14	627.906	7880.15	17.2372	216.556	5606.7	4836.04	1883.72	1883.72	124.619	125.192	124.619	84.0674	5.2372	5.2372	40.977	1883.72	167.567	470.929	941.859	187.972	1883.72	941.859	166.259	203.098	125.192	17595.2	281.584	237.672	217.741	212.259	1883.72	1883.72	99.5239	125.192	216.556
891	Male	25.1809	4969.9	24.0178	24.9955	122.37	0	0	10766.2	1558.38	233.059	91.8663	583.13	1589.73	603.545	2909.37	12	211.651	4907.33	4832.7	1795.56	1795.56	29.7043	110.344	29.7043	81.7744	0.346921	0.346921	40.8872	1795.56	135.752	452.659	897.78	155.783	1795.56	897.78	120.334	251.428	110.344	7000.22	324.37	233.059	595.872	210.481	1795.56	1795.56	214.739	110.344	211.651
892	Female	24	10136.6	0	0	92.2346	0	0	26437.5	1704.76	267.008	250.724	1297.87	1667.22	628.06	7895.94	12	252.015	5566.88	4768.58	1781.31	1781.31	57.1345	60.8004	57.1345	37.3601	0	0	16.7822	1781.31	168.698	471.045	890.655	187.133	1781.31	890.655	200.014	309.297	60.8004	17625	331.785	266.134	112.058	245.442	1781.31	1781.31	100.656	60.8004	252.015
893	Female	24.9893	10145.7	15.3278	15.3278	112.605	1.16959	1.16959	26208.1	1726.66	280.74	179.616	1286.51	1689.1	627.914	7822.41	12.3693	214.228	5574.04	4796.74	1841.16	1841.16	66.1505	98.507	66.1505	32.5331	0.369344	0.369344	16.0713	1841.16	177.802	470.935	920.581	186.204	1841.16	920.581	156.633	284.454	98.507	17472.1	308.174	279.866	155.467	207.561	1841.16	1841.16	109.759	98.507	214.228
894	Female	24	10137	0	0	82.1536	8.59752	8.59752	26506.1	1745.89	291.873	280.929	1300.81	1705.95	630.615	7912.79	12	255.567	5608.41	4822.91	1860.43	1860.43	64.5972	87.6056	64.5972	90.2741	0	0	41.9414	1860.43	169.124	472.961	930.216	186.2	1860.43	930.216	234.982	286.188	87.6056	17670.7	363.823	290.999	146.975	252.475	1860.43	1860.43	101.081	87.6056	255.567
895	Female	24.9893	10192.5	5.77228	5.77228	103.554	0	0	26186.8	1749.37	265.145	132.965	1287.01	1710.66	628.298	7822.09	12	190.24	5596.99	4824.05	1884.9	1884.9	39.7288	88.8815	39.7288	43.1335	0	0	21.5668	1884.9	207.669	471.224	942.448	187.282	1884.9	942.448	159.456	264.972	88.8815	17457.9	287.003	264.27	157.772	185.799	1884.9	1884.9	187.512	88.8815	190.24
896	Male	25.1809	5410.24	0.8558	0.8558	111.048	2.5674	2.5674	11626.2	1613.83	254.66	178.028	621.926	1628.92	603.468	3129.79	12	205.931	5009.67	4892.01	1795.71	1795.71	42.4711	104.02	42.4711	72.9996	0	0	36.0719	1795.71	135.752	452.601	897.855	187.073	1795.71	897.855	190.902	257.84	104.02	7650.66	321.012	254.66	685.224	196.691	1795.71	1795.71	123.063	104.021	205.931
897	Female	24	10143.4	0	0	105.21	12.3888	12.3888	26478.5	1735.19	308.093	256.221	1299.99	1695.93	627.942	7908.66	12	266.35	5596.48	4819.41	1839.3	1839.3	77.9166	91.8111	77.9166	38.2926	0	0	18.4539	1839.3	175.502	470.957	919.65	186.205	1839.3	919.65	211.991	344.411	91.8111	17652.3	353.305	307.219	155.915	261.309	1839.3	1839.3	107.459	91.8111	266.35
898	Female	24	10192.5	0	0	84.0729	4.15156	4.15156	26185.3	1758.03	302.279	133.364	1286.34	1717.55	628.361	7825.01	12	249.926	5614.36	4841.47	1885.08	1885.08	89.7516	167.077	89.7516	137.527	0.375141	0.375141	67.4097	1885.08	207.669	471.271	942.542	187.432	1885.08	942.542	252.169	308.123	167.077	17456.8	321.966	301.405	207.683	241.257	1885.08	1885.08	190.688	167.077	249.923
899	Female	24	10124.3	0	0	86.6828	1.64271	1.64271	26472	1723.97	263.718	193.534	1298.58	1685.53	628.368	7895.21	12	220.683	5573.01	4764.11	1836.12	1836.12	101.519	100.864	101.519	128.574	0	0	61.1252	1836.12	156.373	471.276	918.06	186.175	1836.12	918.06	202.044	265.065	100.864	17648	361.204	262.843	125.431	215.754	1836.12	1836.12	88.3299	100.864	220.683
900	Female	24.9893	10166.3	5.2254	5.2254	133.308	4.62576	4.62576	25599.9	1737.18	315.642	105.656	1263.83	1699.75	628.255	7691.63	12	224.98	5563.86	4725.23	1881.54	1881.54	161.842	158.83	161.842	62.5763	0	0	30.4295	1881.54	198.424	471.191	940.77	187.278	1881.54	940.77	215.083	311.011	158.83	17066.6	331.92	314.768	217.048	224.98	1881.54	1881.54	130.381	158.83	224.98
901	Female	24.9893	10179.4	8.43416	8.43416	118.104	0	0	25645	1726.28	294.388	149.403	1264.93	1689.12	628.269	7699.52	12	228.435	5576.65	4806.27	1836.7	1836.7	92.2831	140.047	92.2831	36.2254	0	0	18.1127	1836.7	207.669	471.202	918.351	185.964	1836.7	918.351	154.97	303.341	140.047	17096.7	320.999	293.513	194.077	212.497	1836.7	1836.7	143.5	140.047	228.435
902	Female	24	10151.2	0	0	102.717	2.99505	2.99505	26521.8	1756.43	328.86	230.703	1300.36	1716.61	628.579	7904.36	12	274.809	5615.92	4844.32	1885.74	1885.74	125.435	126.157	125.435	86.3956	0	0	41.2581	1885.74	183.3	471.434	942.869	188.095	1885.74	942.869	207.788	350.648	126.157	17681.2	354.443	327.986	217.864	267.016	1885.74	1885.74	115.257	126.157	274.809
903	Female	24	10174.8	0	0	125.181	3.62188	3.62188	26027.9	1717.21	252.433	164.017	1279.93	1680.09	627.957	7781.14	12	195.566	5567.2	4782.34	1817.04	1817.04	64.3322	123.595	64.3322	26.8019	0	0	12.5539	1817.04	206.939	470.968	908.52	182.657	1817.04	908.52	147.756	326.256	123.595	17351.9	307.338	251.559	174.084	179.609	1817.04	1817.04	138.896	123.595	195.566
904	Female	24	10192.5	0	0	80.2818	2.03218	2.03218	25698.1	1745.83	261.824	81.5023	1267.01	1707.68	629.032	7711.4	12	211.365	5585.52	4757.64	1887.1	1887.1	170.362	207.691	170.362	284.505	0	0	130.972	1887.1	207.669	471.774	943.548	189.787	1887.1	943.548	242.206	268.443	207.691	17132.1	392.916	260.95	219.556	198.334	1887.1	1887.1	212.551	207.691	211.365
905	Female	24.9893	10142.7	2.02258	2.02258	106.498	1.53865	1.53865	26474.3	1728.61	282.737	209.576	1298.95	1689.84	627.882	7897.29	12	231.931	5597.38	4845.86	1821.85	1821.85	94.4515	94.5637	94.4515	32.9321	0.136493	0.136493	15.7343	1821.85	174.794	470.911	910.925	186.303	1821.85	910.925	174.47	294.947	94.5637	17649.6	314.43	281.862	197.066	220.14	1821.85	1821.85	106.751	94.5637	231.931
906	Male	24.9955	5181.88	0	0	84.8009	0.909976	0.909976	11179.5	1553.92	183.781	146.388	599.347	1572.43	603.547	2998.11	12	161.872	4892.64	4717.72	1713.32	1713.32	42.2292	42.3853	42.2292	131.687	0.909976	0.909976	65.0181	1713.32	114.048	452.66	856.658	187.077	1713.32	856.658	140.708	218.968	42.3853	7287.39	321.167	183.781	582.393	150.448	1713.32	1713.32	57.2759	42.3853	161.872
907	Male	24.9955	5402.81	0	0	91.9961	0.731708	0.731708	11627.7	1614.56	286.03	187.552	620.994	1630.24	604.415	3121.87	12	239.193	5004.46	4866.2	1813.25	1813.25	99.6505	113.487	99.6505	163.707	0	0	81.275	1813.25	135.752	453.311	906.623	190.015	1813.25	906.623	207.209	286.074	113.487	7638.91	415.916	286.03	613.115	234.789	1813.25	1813.25	120.294	113.487	239.193
908	Male	25.1809	5033.15	3.1068	3.1068	112.391	3.1068	3.1068	10905.9	1544.97	141.224	69.5776	588.532	1569.46	603.633	2937.08	12	130.654	4867.08	4703.84	1736.05	1736.05	28.3157	68.6801	28.3157	17.5371	0	0	8.6661	1736.05	115.82	452.725	868.023	187.081	1736.05	868.023	98.2264	175.794	68.6801	7087.78	162.137	141.224	602.767	115.049	1736.05	1736.05	59.0474	68.6785	130.654
909	Male	25.1809	5325.31	2.86406	2.86406	84.5656	0	0	11523.6	1589.94	215.987	161.613	613.451	1606.98	605.171	3078.37	12	202.902	4953.02	4800.11	1778.99	1778.99	44.0156	75.1915	44.0156	111.335	0	0	54.6569	1778.99	135.752	453.878	889.495	190.312	1778.99	889.495	169.163	236.219	75.1915	7504.8	340.98	215.987	578.482	199.904	1778.99	1778.99	111.606	75.19	202.902
910	Female	24	10123.5	0	0	91.2086	0	0	26459.1	1701.51	239.975	209.437	1296.26	1664.25	629.523	7880.04	11.0616	209.65	5550.49	4749.02	1788.29	1788.29	34.9245	57.9177	34.9245	33.4279	0	0	16.7139	1788.29	155.594	472.142	894.144	186.202	1788.29	894.144	172.237	268.229	57.9177	17639.4	294.299	239.1	126.297	202.79	1788.29	1788.29	87.5507	57.9177	209.65
911	Female	24.9893	10147.2	1.35005	1.35005	122.581	0	0	26437.2	1698.08	227.572	161.929	1295.72	1661.02	627.557	7876.59	13.35	152.258	5559.09	4794.03	1767.27	1767.27	68.5611	84.2492	68.5611	9.59498	1.35005	1.35005	4.37866	1767.27	179.301	470.668	883.633	187.361	1767.27	883.633	139.128	253.701	84.2492	17624.8	248.529	226.698	190.109	138.215	1767.27	1767.27	111.258	84.2492	152.258
912	Male	25.0868	5272.84	0.091315	0.091315	110.523	1.68281	1.68281	11406.1	1586.09	238.196	135.061	609.847	1604.23	603.737	3056.87	12	197.69	4959.39	4847.53	1763.88	1763.88	29.2462	76.0291	29.2462	9.09239	0	0	4.50043	1763.88	135.752	452.803	881.938	187.767	1763.88	881.938	140.473	262.1	76.0306	7434.62	259.295	238.196	605.814	187.147	1763.88	1763.88	107.37	76.0291	197.687
913	Female	24.9893	10146.7	4.7924	4.7924	90.3262	2.04382	2.04382	26491.7	1724.04	268.105	198.982	1297.74	1685.98	628.337	7886.78	12	217.115	5563.27	4737.37	1837.73	1837.73	59.9114	103.278	59.9114	65.0731	0	0	29.8068	1837.73	178.772	471.253	918.865	188.673	1837.73	918.865	189.716	310.197	103.278	17661.1	293.997	267.231	178.273	206.917	1837.73	1837.73	110.729	103.278	217.115
914	Male	25.1809	5330.51	3.18708	3.18708	125.156	15.4255	15.4255	11470	1596.21	254.024	135.755	614.078	1613.16	603.796	3085.37	12	166.993	4986.87	4886.19	1770.65	1770.65	108.978	125.671	108.978	62.7217	0	0	30.5445	1770.65	135.752	452.847	885.323	187.967	1770.65	885.323	167.094	246.09	125.671	7514.9	267.565	254.024	694.361	153.782	1770.65	1770.65	136.262	125.671	166.993
915	Female	24.93	10192.5	0.92998	0.92998	92.4177	6.61925	6.61925	26529.2	1756.75	284.862	209.938	1301.02	1716.12	628.736	7906.62	12.93	235.104	5611.05	4827.8	1886.21	1886.21	63.6516	113.835	63.6516	113.567	1.25821	1.25821	53.6044	1886.21	207.669	471.552	943.104	187.077	1886.21	943.104	235.29	315.451	113.835	17686.1	353.397	283.988	180.019	224.218	1886.21	1886.21	167.763	113.835	235.104
916	Female	24	10152.4	0	0	80.2999	3.09537	3.09537	26475.7	1739.45	312.935	281.037	1299.65	1699.17	628.23	7910.42	12	272.931	5603.43	4838.38	1841.31	1841.31	15.6886	53.0798	15.6886	33.3527	0	0	16.6763	1841.31	184.472	471.172	920.656	187.056	1841.31	920.656	250.54	338.795	53.0798	17650.5	359.633	312.061	96.8503	265.704	1841.31	1841.31	116.429	53.0798	272.927
917	Female	24	10192.5	0	0	104.068	2.51129	2.51129	26095.7	1732.94	228.679	159.236	1282.46	1695.5	631.464	7797.67	12	242.78	5577.38	4793.82	1857.01	1857.01	44.8995	88.445	44.8995	96.0019	0	0	47.8243	1857.01	207.669	473.598	928.507	192.765	1857.01	928.507	159.651	258.681	88.445	17397.1	339.603	227.805	152.29	240.282	1857.01	1857.01	163.14	88.445	242.776
918	Male	24.9955	5278.19	0	0	139.119	2.51527	2.51527	11454.7	1568.71	260.962	158.874	611.726	1587.02	603.532	3068.05	12	204.612	4975.5	4911.86	1711.66	1711.66	71.0279	129.663	71.0279	115.056	0	0	57.4918	1711.66	135.752	452.649	855.831	154.398	1711.66	855.831	150.136	286.561	129.665	7439.86	387.683	260.962	671.034	203.921	1711.66	1711.66	262.771	129.665	204.612
919	Male	24.9955	5419.03	0	0	85.6109	16.6649	16.6649	11685.6	1619.26	289.572	177.409	623.8	1635.16	606.262	3139.18	12	254.371	5017.85	4898.59	1818.78	1818.78	48.058	102.348	48.058	128.433	0	0	62.0813	1818.78	135.752	454.696	909.392	192.544	1818.78	909.392	226.362	298.073	102.347	7676.43	370.128	289.572	634.5	251.512	1818.78	1818.78	191.073	102.348	254.371
920	Male	25.1809	5296.85	6.8784	6.8784	90.7986	1.15189	1.15189	11425.8	1592.78	275.369	165.812	610.851	1610.6	603.844	3064.77	12	216.722	4973.66	4852.67	1775.98	1775.98	98.8748	98.737	98.8733	123.285	0	0	61.3125	1775.98	135.752	452.883	887.992	188.24	1775.98	887.992	166.674	233.025	98.737	7456.54	375.476	275.369	674.53	203.472	1775.98	1775.98	92.4275	98.7355	216.719
921	Male	24.9955	5401.59	0	0	82.056	0.751968	0.751968	11625.6	1608.53	208.554	196.329	620.887	1624.16	603.743	3121.76	12	227.738	4999.14	4860.84	1797.4	1797.4	107.062	112.257	107.062	152.086	0	0	75.7837	1797.4	135.752	452.807	898.7	188.029	1797.4	898.7	212.788	269.284	112.257	7630.28	384.792	208.554	595.1	214.627	1797.4	1797.4	162.392	112.257	227.738
922	Female	24.6134	10192.5	0.613404	0.613404	110.611	0.42938	0.42938	25930.2	1760.15	294.601	112.57	1277.75	1720.88	628.919	7774.6	12	261.639	5623.54	4861.31	1886.76	1886.76	133.57	189.74	133.57	127.956	0	0	63.2607	1886.76	207.669	471.689	943.379	189.089	1886.76	943.379	213.157	319.445	189.74	17286.8	330.766	293.727	218.859	258.59	1886.76	1886.76	182.664	189.74	261.639
923	Male	24.9955	5296.87	0	0	77.2097	24.0178	24.4381	11378.6	1605.75	398.271	121.647	609.348	1626.42	605.069	3061.29	12	283.91	5005.28	4891.83	1815.21	1815.21	147.976	259.807	147.976	261.425	0	0	130.684	1815.21	135.752	453.802	907.604	191.487	1815.21	907.604	376.466	384.128	259.807	7463.42	415.811	398.271	697.885	273.702	1815.21	1815.21	305.124	259.807	283.91
924	Female	24.9893	10117.2	6.67092	6.67092	118.216	0.766447	0.766447	25945.3	1695.49	186.966	124.767	1276.52	1659.35	627.845	7761.69	12	132.405	5532.75	4728.37	1786.14	1786.14	67.1468	76.5983	67.1468	7.40898	0	0	3.41048	1786.14	149.307	470.884	893.068	186.347	1786.14	893.068	105.144	231.061	76.5983	17296.9	199.989	186.091	178.264	115.07	1786.14	1786.14	81.2643	76.5983	132.405
925	Female	24	10192.5	0	0	85.5901	0	0	26086.9	1751.42	337.339	101.5	1282.32	1712.05	631.997	7801.89	12	188.324	5590.24	4744.81	1895.99	1895.99	50.2435	215.253	50.2435	212.886	0	0	104.743	1895.99	207.669	473.998	947.996	198.323	1895.99	947.996	303.607	344.065	215.253	17391.3	375.984	336.465	228.093	178.456	1895.99	1895.99	244.871	215.253	188.324
926	Male	24.9955	5402.91	0	0	107.912	0	0	11650	1615.4	309.633	229.082	622.992	1630.86	604.028	3132.42	12	257.671	5022.76	4940.13	1812.08	1812.08	35.7196	114.811	35.7196	26.6877	0	0	12.4693	1812.08	135.752	453.021	906.041	188.611	1812.08	906.041	196.884	332.949	114.811	7664.64	333.437	309.633	605.086	246.901	1812.08	1812.08	143.289	114.811	257.671
927	Female	24	10145.4	0	0	108.619	0.394434	0.394434	25835.6	1738.42	221.803	140.246	1271.96	1700.86	627.968	7734.81	12	174.256	5557.81	4760.17	1882.61	1882.61	57.8009	84.2786	57.8009	5.91651	0	0	2.95826	1882.61	177.49	470.976	941.307	186.207	1882.61	941.307	110.844	263.417	84.2786	17223.7	238.228	220.929	132.326	170.048	1882.61	1882.61	109.447	84.2786	174.256
928	Female	24	10150.5	0	0	113.126	0.938346	0.938346	25486.1	1729.27	185.222	88.3125	1258.39	1691.93	627.938	7654.21	12	161.835	5550.58	4765.68	1861.77	1861.77	29.7656	85.6427	29.7656	9.2955	0.293234	0.293234	4.64775	1861.77	182.655	470.954	930.885	156.098	1861.77	930.885	93.3834	244.934	85.6427	16990.8	236.435	184.347	114.728	152.079	1861.77	1861.77	114.612	85.6427	161.835
929	Male	25.1809	5418.5	1.0851	1.0851	89.7705	0.599657	0.599657	11629.6	1609.66	304.489	285.561	623.269	1625.06	605.286	3139.96	12	281.04	5017.95	4925.93	1772.9	1772.9	43.0169	67.962	43.0169	57.3386	0.095184	0.095184	27.0745	1772.9	135.752	453.964	886.452	187.07	1772.9	886.452	251.443	338.989	67.962	7669.73	369.386	304.489	608.429	275.572	1772.9	1772.9	115.661	67.962	281.038
930	Female	24	10186	0	0	109.835	5.9853	5.9853	26479.1	1730.41	270.617	200.064	1297.92	1691.33	627.915	7889.19	12	239.53	5594.98	4835.36	1824.29	1824.29	63.4041	117.271	63.4041	41.7571	0	0	20.2178	1824.29	207.669	470.936	912.143	186.202	1824.29	912.143	182.34	315.677	117.271	17652.7	317.022	269.743	147.306	232.703	1824.29	1824.29	150.099	117.271	239.527
931	Female	24	10135.6	0	0	95.0017	1.70454	1.70454	26464.6	1722.05	242.235	173.718	1298.38	1683.55	627.98	7892.47	12	213.282	5575.48	4780.03	1823.07	1823.07	68.1476	68.2734	68.1476	89.3111	0	0	41.0784	1823.07	167.71	470.985	911.533	186.513	1823.07	911.533	171.427	242.085	68.2734	17643.1	312.646	241.361	159.668	204.646	1823.07	1823.07	99.6669	68.2734	213.28
932	Female	24	10192.5	0	0	99.2175	9.9275	9.9275	26226.9	1753	251.595	158.287	1288.19	1713.36	627.936	7834.46	12	244.885	5603.52	4813.81	1883.81	1883.81	70.5546	129.999	70.5546	118.955	0	0	57.1878	1883.81	207.669	470.952	941.903	186.204	1883.81	941.903	195.12	291.421	129.999	17484.6	351.316	250.721	186.623	234.469	1883.81	1883.81	186.768	129.999	244.885
933	Female	24	10192.5	0	0	87.7538	0.073294	0.073294	26516.2	1767.32	335.343	230.85	1301.74	1725.65	629.888	7923.88	12	297.427	5637.42	4892.24	1889.66	1889.66	59.3458	101.745	59.3458	96.9308	0.073294	0.073294	47.6145	1889.66	207.669	472.416	944.832	192.067	1889.66	944.832	249.839	330.394	101.745	17677.5	382.634	334.469	167.161	293.938	1889.66	1889.66	161.289	101.745	297.427
934	Male	24.9955	5350.94	0	0	88.9179	24.0178	24.9955	11559.2	1609.67	292.641	138.08	616.389	1627.36	605.087	3096.67	12	266.454	5000.45	4865.56	1815.26	1815.26	100.923	182.944	100.923	187.315	0	0	89.9185	1815.26	135.752	453.815	907.63	191.697	1815.26	907.63	276.903	331.785	182.944	7558.61	350.61	292.641	698.094	251.582	1815.26	1815.26	253.567	182.944	266.451
935	Female	24	10192.5	0	0	83.9564	16.8312	16.8312	26535.3	1758.21	299.869	175.936	1301.75	1717.82	630.73	7915.57	12	263.959	5612.38	4807.05	1892.19	1892.19	115.601	155.106	115.601	220.216	0	0	107.626	1892.19	207.669	473.047	946.095	194.759	1892.19	946.095	248.573	271.589	155.106	17690.2	390.205	298.994	224.528	251.266	1892.19	1892.19	174.153	155.106	263.956
936	Male	25.1809	5340.19	4.09504	4.09504	118.058	5.09948	5.09948	11521	1611.05	290.993	161.561	616.139	1628.09	603.472	3093.8	12	237.551	5008.72	4928.4	1801.23	1801.23	100.212	125.402	100.212	39.3278	0	0	18.0247	1801.23	135.752	452.604	900.615	187.074	1801.23	900.615	179.489	311.505	125.402	7547.93	325.5	290.993	678.603	230.84	1801.23	1801.23	181.35	125.402	237.548
937	Male	24.9955	5393.71	0	0	87.6569	1.05008	1.05008	11636.5	1600.42	255.449	195.333	621.706	1614.88	604.174	3125.76	12	224.279	4985.98	4862.78	1763.51	1763.51	20.2075	68.2158	20.2075	62.4394	0	0	30.5791	1763.51	135.752	453.131	881.754	188.971	1763.51	881.754	198.606	279.508	68.2158	7641.03	311.962	255.449	602.169	221.595	1763.51	1763.51	95.9237	68.2158	224.279
938	Female	24	10131.8	0	0	78.9654	2.19062	2.19062	26563.9	1734.37	151.872	259.92	1300.16	1695.5	636.452	7904.08	12	148.285	5576.53	4787.86	1861.02	1861.02	39.1138	56.6381	39.1138	88.4374	0	0	42.808	1861.02	163.931	477.339	930.511	192.004	1861.02	930.511	147.655	165.528	56.6381	17709.3	224.392	150.997	123.885	137.547	1861.02	1861.02	95.8884	56.6381	148.285
939	Female	24	10127.6	0	0	100.418	2.66899	2.66899	26250.8	1733.33	286.628	240.246	1287.59	1695.77	627.963	7831.04	12	236.177	5582.73	4813.43	1852.67	1852.67	97.7551	97.7551	97.7551	40.731	0	0	19.0861	1852.67	159.672	470.973	926.335	186.205	1852.67	926.335	162.649	301.172	97.7551	17500.6	311.955	285.754	193.332	225.255	1852.67	1852.67	91.6288	97.7551	236.177
940	Female	24	10157.2	0	0	100.363	0	0	25629.5	1692.78	176.502	91.5347	1263.53	1656.72	627.688	7686.98	11.4561	160.845	5539.62	4776.19	1767.66	1767.66	22.8629	65.1196	22.8629	29.3036	0	0	14.6518	1767.66	189.29	470.766	883.831	174.244	1767.66	883.831	111.55	207.412	65.1196	17086.4	235.787	175.628	116.568	153.209	1767.66	1767.66	121.247	65.1196	160.845
941	Female	24.9893	10164.1	5.94256	5.94256	128.752	0.968416	0.968416	25821.7	1704.6	231.301	120.827	1271.48	1668.3	627.719	7736.2	12	174.572	5556.45	4791.97	1791.34	1791.34	63.7174	108.522	63.7174	3.30142	0	0	1.56982	1791.34	196.224	470.789	895.671	186.204	1791.34	895.671	117.926	255.65	108.522	17214.5	248.865	230.427	166.082	157.222	1791.34	1791.34	128.181	108.522	174.572
942	Female	24.9893	10177	4.51712	4.51712	106.875	20.0447	20.0447	26519.4	1751.48	256.268	122.226	1301.92	1710.64	627.821	7915.97	12	211.406	5602.8	4790.31	1883.46	1883.46	132.869	149.758	132.869	185.343	0	0	87.9048	1883.46	207.669	470.866	941.732	186.186	1883.46	941.732	231.446	232.236	149.758	17679.6	331.675	255.394	215.956	199.527	1883.46	1883.46	141.077	149.758	211.406
943	Male	25.1809	5411.48	0.481348	0.481348	86.499	4.87011	4.87011	11616	1612.12	358.811	296.909	622.452	1628.04	603.512	3137.58	12	289.577	5030.44	4940.02	1781.83	1781.83	82.7683	83.2718	82.7683	94.599	0.169888	0.169888	42.7356	1781.83	135.752	452.634	890.914	187.076	1781.83	890.914	274.501	355.877	83.2718	7667.34	394.958	358.811	623.276	284.65	1781.83	1781.83	113.163	83.2718	289.577
944	Female	24	10109.8	0	0	91.211	0	0	26458.2	1719.99	277.677	213.497	1298.41	1681.19	628.249	7900.54	12	241.596	5573.34	4772.6	1819.58	1819.58	30.5357	60.9437	30.5357	26.8794	0	0	13.344	1819.58	141.965	471.186	909.792	187.473	1819.58	909.792	203.394	288.291	60.9437	17638.8	294.86	276.803	111.896	236.388	1819.58	1819.58	73.922	60.9437	241.596
945	Male	25.1359	5415.36	0.140346	0.140346	106.048	0.778284	0.778284	11690.5	1601.63	210.077	216.424	623.867	1615.59	608.644	3136.52	12	190.904	4999	4901.17	1759.79	1759.79	16.035	62.9039	16.035	34.4487	0.140346	0.140346	17.1114	1759.79	135.752	456.483	879.897	188.085	1759.79	879.897	155.784	242.711	62.9039	7665.89	262.834	210.077	596.414	183.477	1759.79	1759.79	101.444	62.9039	190.901
946	Female	24	10106.6	0	0	87.0121	1.43671	1.43671	26487.6	1707.45	179.9	267.91	1298.45	1670.02	632.943	7893.51	12	177.488	5561.75	4781.55	1795.16	1795.16	56.8565	56.8903	56.8565	56.7502	0	0	27.7229	1795.16	138.672	474.707	897.582	188.079	1795.16	897.582	145.898	208.935	56.8903	17658.4	259.21	179.026	105.919	169.193	1795.16	1795.16	70.6287	56.8903	177.488
947	Male	24.9955	5427.35	0	0	89.503	1.88041	1.88041	11658	1624.42	328.104	163.329	622.689	1641.2	608.367	3135.71	12	243.108	5035.14	4913.31	1825.1	1825.1	109.124	191.497	109.124	178.276	0	0	87.8828	1825.1	135.752	456.275	912.55	195.285	1825.1	912.55	274.712	326.205	191.497	7670.4	390.726	328.104	696.954	238.32	1825.1	1825.1	213.591	191.497	243.108
948	Male	24.9955	4881.39	0	0	120.985	0	0	10521.8	1514.18	261.186	238.302	572.724	1547.31	601.032	2855.31	4.63916	186.856	4876.41	4769.51	1677.29	1677.29	110.876	107.59	110.876	0	0	0	0	1677.29	114.676	450.774	838.644	146.344	1677.29	838.644	86.5608	317.96	107.59	6886.79	278.51	261.186	664.48	164.683	1677.29	1677.29	57.904	107.59	186.856
[truncated: 117 more rows]
[truncated: 19 more columns]

## Sheet: Table S6
Table S6: List of sex-specific mean flux values (SD).
[truncated: 68 more rows]

## Sheet: Table S7
Table S7: Metabolic groups of essentially identical flux distributions.
[truncated: 10 more rows]

## Sheet: Table S8
Table S8: Regression outcomes on predicted fluxes against age and against global cognition
[truncated: 124 more rows]

[truncated: 18 more sheets: Table S9, Table S10, Table S11, Table S12, Table S13, Table S14, Table S15, Table S16, Table S17, Table S18, Table S19, Table S20, Table S21, Table S22, Table S23, Table S24, Table S25, Table S26]
